# Supplementary material for: Comparative Mitogenomics of the Assassin Bug Genus Peirates (Hemiptera: Reduviidae: Peiratinae) Reveal Conserved Mitochondrial Genome Organization of P. atromaculatus, P. fulvescens and P. turpis
Source: PLoS One. 2015 Feb 17;10(2):e0117862. doi: 10.1371/journal.pone.0117862 (PMC4331094; doi:10.1371/journal.pone.0117862)
Supplement: S1 Dataset — (TXT) [file pone.0117862.s015.txt]

>ATP6_PA
ATGATAACTAATTTATTCTCAACCTTCGATCCCTGCTCCTCAATTTCAATATCAATCAACTGAATTAGAACATTTTTAGGATTTTTCTTAATTCCCGGAATATTTTGGGCCATACCATCACGATACAATTATATTATTTATTCTATTTATAGAAAATTATATATTGAATTTAAAACCCTACTAGGAGAAAAAAGAAAAGGAATTAAATTAATTTTTATTGGAACGTTTATATTTATTCTATTTAATAACATAATAGGGTTATTACCTTATGTATTTACAAGAAGAAGTCATCTAATTTTTACCCTAGCCTTAGCCCTACCCATATGATTATCATTAATACTATTTGGATGAATTAATAACACTCAACATATATTTGCCCACTTAATCCCAGAAGGGAGTCCCGCAGTCCTTATACCATTTATGGCCTGCATTGAAACAATTAGAAATATTATTCGACCAGGGTCACTAGCAGTGCGATTAACTGCGAATATAATTGCAGGACACTTATTAATATGTTTATTAGGGAATAATATAACAGAAGCAACAATAATAATCCCCTTAATTATAAGAATTCAAATTATACTTATACTATTTGAAACTGCTGTATCATTAATTCAAGCTTATGTATTTTCCATCCTAAGTACCCTTTATACTTCTGAAGTAATTTATGAAAATACACAG---------------------------
>ATP6_PAY
ATGATAACTAATCTATTCTCAACATTTGACCCCTGCTCATCTATATCTATATCACTTAATTGAATAAGAACATTTCTAGGATTTATTATAATCCCAGGAATATTTTGAGCTATACCATCACGATATAATTATATCATCTATACCATTTACAGAAAATTATATGTAGAATTTAAAACTTTATTAGGCCCTAAAAGAAAAGGAATTAAATTAATTTTTATTGGAACATTTATATTTATTCTATTTAATAATATATTAGGACTTTTACCTTATGTATTTACAAGAAGTAGACATTTAATTTTTACCCTTACTTTAGCACTACCAATATGATTATCATTAATATTATTTGGATGATTAAACAATACTCAACACATATTTGCCCATCTAATCCCAGAAGGAAGACCTGCAGTTTTAATACCATTTATGGCGTGCATTGAAACAATCAGAAACATTATTCGCCCAGGGTCACTAGCAGTACGATTAACAGCAAATATAATTGCAGGACACTTATTAATGTGTTTACTAGGAAATAATATAACAGAAGCAACAACAGTAATTCCATTAATTATAAGAATCCAAATTATTCTTATATTATTCGAAACAGCCGTTTCATTAATTCAAGCCTACGTATTCTCTATTTTAAGAACATTATATACTTCTGAAGTAATTTATGAAAATACACAGAAACCATCCATTCCATTTAGTAGATTA
>ATP6_PF
ATGATAACTAACCTATTTTCAACATTTGACCCCTGCTCATCTGTATCCATATCACTTAATTGAATAAGAACATTTCTAGGATTTATTATAATCCCAGGAATATTTTGAGCGATACCATCACGATATAATTATATCATCTATACTATTTACAGAAAATTATATATAGAATTTAAAACCTTATTAGGCCCTAAAAGAAAAGGAATTAAATTAATTTTCATTGGAACATTTATATTCATTCTATTTAATAATATATTAGGACTTTTACCCTATGTATTTACAAGAAGTAGACATTTAATTTTTACTCTTACCTTAGCATTACCAATATGATTATCATTAATATTATTTGGGTGATTAAACAACACTCAACATATATTTGCCCATTTAATTCCAGAAGGAAGACCTGCAGTTTTAATACCATTTATGGCATGTATTGAAACAATCAGAAACATTATTCGACCAGGATCATTAGCAGTACGATTAACAGCAAATATAATTGCAGGACACTTATTAATGTGTTTACTAGGAAATAATATAACAGAAGCAACAACTATAATTCCATTAATTATAAGAATCCAAATTATTCTTATATTATTCGAAACAGCCGTTTCATTAATCCAAGCTTACGTATTTTCTATTTTAAGCACGTTGTATACTTCTGAAGTAATTTATGAAAATACACAGAAACCACCCATTCCATTTAGTAGATTA
>ATP6_PL
ATGATAACTAACCTATTTTCAACTTTTGATCCCTGTTCATCTATTTCAATATCAATTAATTGAATTAGAACATTCCTAGGTTTTATTTTAATTCCAAGAATATTTTGAGCCATACCATCACGATACAATTATATTATTTATTCTATTTATAGAAAATTATACCTAGAATTTAAGACCCTTTTAGGACCTAAAAGAAAGGGAATTAAATTAATTTTTATTGGAACATTTATATTTATTCTATTTAATAATATAATAGGACTATTGCCATATGTTTTCACAAGAAGAAGACATTTAATCTTTACTTTAACCCTTGCACTACCTATATGATTATCTTTAATATTATTTGGGTGAATTAATAATACTCAGCATATATTTGCCCATTTAATCCCAGAAGGAAGTCCAGCAGTCCTAATACCATTTATGGCCTGCATTGAAACAATTAGAAATATTATTCGACCAGGATCATTAGCAGTTCGATTAACAGCAAATATAATTGCAGGACACTTACTTATATGCTTATTAGGAAATAACATGACAGAGGCCACACTAGCAATTCCTTTAATTATAAGAATTCAAATTATCCTTATAATATTTGAAACTGCTGTCTCATTAATTCAAGCTTATGTATTTTCTATTTTAAGCACATTATACACTTCTGAAGTAATTTATGAAAATACACAGAAATCACCCTTTTCATCTAGTAGATTA
>ATP6_PT
ATGATAACTAACCTATTTTCAACATTTGACCCCTGCTCATCTGTATCCATATCACTTAATTGAATAAGAACATTTCTAGGATTTATTATAATCCCAGGAATATTTTGAGCAATACCATCACGATATAATTATATCATCTATACTGTTTACAGAAAATTATATATAGAATTTAAAACCTTATTAGGCCCTAAAAGAAAAGGAATTAAATTAATTTTCATTGGAACATTTATATTTATTCTATTTAATAATATATTAGGACTTTTACCTTATGTATTTACAAGAAGCAGACATTTAATTTTTACCCTTACCTTAGCACTACCAATATGATTATCATTAATATTATTTGGGTGATTAAACAACACTCAACATATATTTGCCCATTTAATTCCAGAAGGAAGACCTGCGGTTTTAATACCATTTATGGCATGCATTGAAACAATCAGAAACATTATTCGACCAGGATCATTAGCAGTACGATTAACAGCAAATATAATTGCAGGACACTTATTAATGTGTTTACTAGGAAATAATATAACAGAAGCAACAACAATAATTCCATTAATTATAAGAATCCAAATTATTCTTATATTATTCGAAACAGCCGTTTCATTAATTCAAGCTTACGTATTTTCTATTTTAAGCACGTTGTATACTTCTGAAGTAATTTATGAAAATACACAGAAACCACCCATTCCATTTAGTAGATTA


>ATP8_PA
ATTCCACAAATAGCACCCCTTTGATGATCAATTTTATTCCTAACTTTTTTTGTATCATTCCTTATAATATGTATTATTATACATTTTCAAAATACACAAGAATCCGCCAAAACATTAAAAGAAACACCTGAAATTAAAATAATAAATTGAAAATGA
>ATP8_PAY
ATACCACAAATAGCGCCTTTATGATGATCAATTTTATTCTTAACCTTCCTAACATCATTTTTAATAATATGTATTATTATACATTTCCAAAATACACAAGAACCTATTAAAAGAGATAATAAAATAATTAAAGTAAATTTAATAAATTGAAAATGA
>ATP8_PF
ATACCACAAATAGCACCTTTATGATGGTCAATTTTATTCTTAACCTTCCTAACATCATTCTTAATAGTATGCATTATTATACATTTCCAAAATACACTAGAACCCATTAAAAGAGATAATAAAATAATTAAAGTAAATTCAATAAATTGAAAATGA
>ATP8_PL
ATTCCGCAGATAGCTCCTTTATGATGATCGGCCCTATTTTTAACCTTCCTGATATCCTTTATAATAATATGTATTATTATACACTTCCAAAACACACAAGAACCTTTAAAAATAGATAGTAAAACAATTAAGGTAAGCATAATAAATTGAAAATGA
>ATP8_PT
ATACCACAAATAGCACCTTTATGATGATCAATTTTATTCTTAACCTTCCTAACATCATTCTTAATAGTATGCATTATTATACATTTCCAAAATACACTAGAACCCGTTAAAAGAGATAACAAAATAATTAAAGTAAATTCAATAAATTGAAAATGA


>COI_PA
ATGAATAAATGACTTTACTCTACAAACCACAGGGACATTGGGACTCTATATTTTTTGTTCGGAGCCTGAGCTGGAATAGTGGGTACATCCCTCAGATGATTAATTCGTATTGAACTTGGACAACCTGGATCTTTTATTGGAGATGATCAAACATATAACGTTGTTGTAACAGCACATGCCTTCGTAATAATTTTTTTCATAGTTATGCCTATTATAATTGGAGGATTTGGTAACTGATTAGTACCCCTTATAATTGGAGCCCCTGATATAGCATTCCCACGAATAAATAATATAAGATTTTGACTTCTCCCCCCATCCCTAACACTTTTACTAGTTAGAAGAATTGTGGAAAGTGGTGCAGGGACAGGATGAACTGTTTATCCCCCTCTTTCTAGAAACATTGCCCATAGAGGAGCATCTGTAGACTTGGCTATTTTTAGATTACATTTAGCAGGTGTCAGATCAATTCTTGGAGCCGTAAATTTTATCTCTACTATTATTAACATACGACCTAGGGGAATAACAATAGAACGAATCCCGTTATTTGTTTGATCTGTAGGAATTACTGCATTATTGTTACTTCTGAGACTACCTGTCCTTGCAGGAGCAATTACCATATTATTAACCGATCGTAATTTTAATACCACATTCTTTGACCCAGCAGGGGGAGGTGACCCAATTCTATATCAACACCTATTCTGATTTTTTGGACATCCTGAAGTATACATTTTAATTTTACCCGGATTCGGATTAATTTCACACATTATTGCAATAGAAACAGGAAAAGTTGAACCCTTTGGATCTTTAGGAATAATTTATGCCATGCTAACTATTGGACTATTAGGATTTATTGTATGAGCACATCATATATTTACTGTAGGGATAGATGTTGACACCCGAGCATATTTTACTTCCGCAACAATAATTATTGCTGTACCAACAGGTATCAAAATTTTTAGATGACTGGCAACATTACATGGAAGACTAATTAATTGATCACCTAGAATTATTTGAGCAATGGGATTTGTATTTCTTTTTACAATTGGAGGATTAACTGGAGTAATTTTAGCTAATTCTAGAATTGACATCACACTTCATGATACATACTACGTTGTAGCACACTTCCACTACGTTTTATCTATAGGAGCAGTCTTTGCAATTATAGGAGGAGTAATTCAATGATTCCCCCTAGTCACTGGAATAACATTAAATCCAAGATGATTAAAAACACAGTTCTTCATTATATTTGTAGGAGTCAATCTAACATTTTTTCCACAACACTTCCTGGGACTAGCAGGTATGCCTCGCCGATATTCTGATTACCCAGACAGATACACTTGTTGAAATACTATTTCAACAATCGGAAGATCTATTTCAATCATCGGAATTATATTGTTTATCTTCACCCTGTGAGAAGCCTTTGTGTCAAAACGACAAATTCTATTCTCCGAAAGAATGCCATCTAATATTGAATGACTACAAAAGTATCCTCCCGCTGAACATTCCTATTCGGAACTCCCAATTTTAACATCCTCT
>COI_PAY
ATGAACAAATGACTTTATTCTACAAACCACAAAGATATTGGAACTTTATATTTTTTGTTTGGGGCCTGAGCAGGAATAGTAGGGACATCTCTTAGATGATTAATTCGTATTGAGTTAGGTCAACCAGGATCTTTTATTGGTGATGATCAAACTTATAATGTTGTTGTAACTGCACATGCATTCGTAATAATTTTCTTCATGGTTATACCAATTATAATTGGAGGATTCGGTAACTGACTAGTACCCCTTATAATTGGAGCACCAGATATAGCATTCCCCCGAATAAATAATATAAGATTTTGGTTATTACCCCCCTCACTAACATTATTACTAGTAAGTAGAATCGTAGAAAGAGGTGCAGGAACAGGGTGAACAGTTTACCCACCATTATCCAGAAATATCGCCCACAGAGGTGCATCTGTAGACTTAGCAATTTTTAGATTACATTTAGCAGGAGTTAGATCAATCCTAGGGGCTGTAAATTTTATTTCAACAATTATTAACATACGACCTAAGGGAATAACTATAGAACGAATTCCTTTATTTGTGTGATCAGTAGGAATTACTGCTCTATTATTATTATTAAGATTACCTGTACTAGCAGGAGCAATTACAATATTACTGACCGATCGTAATTTCAATACCACATTTTTTGACCCTGCCGGAGGGGGAGACCCAATCTTGTATCAACATTTATTTTGATTTTTTGGACACCCAGAAGTTTATATTTTAATTTTACCAGGATTTGGGTTAATTTCCCACATCATCGCTATAGAAACAGGAAAGGCAGAACCCTTCGGGTCATTAGGCATAATTTATGCAATATTGGCTATTGGATTATTAGGGTTTATTGTATGAGCACACCACATATTTACAGTAGGAATAGATGTTGATACCCGAGCATACTTTACTTCAGCAACTATAATTATTGCCGTACCCACAGGAATTAAGATCTTCAGATGATTAGCAACCCTACACGGAAGATTAGTTAATTGGTCCCCAAGAATTATTTGAGCCATGGGATTTGTCTTCTTATTCACAATTGGAGGATTAACTGGTGTTATTTTAGCCAACTCATCAATTGATATCACATTACATGACACTTATTATGTTGTCGCCCACTTCCATTATGTTCTATCTATGGGTGCAGTATTTGCAATTATAGGGGGTGTAATTCAATGATTCCCCCTAATTACAGGAATAACCCTTAACCCAAGATGATTAAAAACACAATTCTTTATTATATTTGTAGGGGTAAATTTAACATTCTTCCCCCAGCATTTCCTAGGGCTAGCTGGAATACCTCGACGATATTCAGACTATCCTGATAGTTATACTTGTTGAAATACAATCTCAACAATTGGTAGATCTATCTCAATTATCGGGATCATATTATTTATTTTTACCTTGTGAGAGGCATTTGTATCAAAGCGACAAATCTTATTTTCTGAAAGCATGCCCTCTAATATTGAATGGTTACAAAAGTATCCACCGGCCGAACACTCATATTCAGAATTACCTATTTTAACAGCATCT
>COI_PF
ATGAACAAATGATTTTATTCTACAAACCACAAAGATATTGGAACTTTATATTTTTTGTTTGGAGCCTGAGCAGGAATAGTAGGGACATCTCTCAGATGATTAATTCGTATTGAGTTAGGTCAACCAGGGTCTTTTATTGGTGATGATCAAACTTATAATGTTGTTGTAACTGCACATGCATTCGTAATAATTTTCTTCATGGTTATACCAATTATAATTGGAGGATTCGGTAACTGATTAGTACCCCTTATAATTGGAGCACCAGATATAGCATTCCCCCGAATAAATAACATAAGATTCTGATTATTACCCCCATCACTAACACTATTACTAGTAAGTAGAATCGTGGAAAGAGGTGCAGGGACAGGATGAACAGTTTATCCACCATTATCTAGAAATATCGCCCACAGAGGTGCATCTGTAGATTTAGCAATTTTTAGATTACATTTAGCAGGAGTTAGATCAATTCTGGGAGCTGTAAATTTTATTTCAACAATTATTAATATACGACCTAAGGGAATAACTATAGAACGAATTCCTTTATTTGTATGATCAGTAGGAATTACTGCATTATTATTATTATTAAGATTGCCTGTACTAGCAGGAGCAATTACAATATTACTGACCGATCGTAATTTTAATACCACATTTTTTGACCCTGCCGGAGGAGGAGACCCAATCTTATATCAACATTTATTTTGATTTTTTGGGCACCCAGAAGTTTATATTTTAATTTTACCAGGATTTGGGCTGATTTCTCACATTATCGCTATAGAAACAGGAAAAGCAGAACCCTTTGGGTCATTAGGTATAATTTATGCAATATTAGCTATTGGATTATTGGGGTTTATTGTATGAGCACATCACATATTTACAGTAGGAATAGATGTTGATACCCGAGCATATTTTACTTCAGCAACTATAATTATTGCTGTACCTACAGGAATTAAGATCTTCAGATGATTAGCAACCCTGCATGGAAGATTAATTAATTGATCCCCAAGAATTATTTGAGCCATGGGATTTGTTTTCTTATTCACAATCGGAGGATTAACTGGTGTTATTTTAGCCAATTCATCAATTGATATCACATTACATGACACTTACTATGTTGTCGCCCACTTCCACTATGTCCTTTCAATAGGTGCAGTATTTGCAATCATAGGGGGTGTGATTCAATGATTCCCCTTAATTACAGGAATAACCCTTAATCCAAGATGATTAAAAACACAATTCTTTATTATATTTGTAGGAGTAAATTTAACATTCTTTCCTCAACATTTCCTAGGATTGGCAGGAATACCCCGACGATATTCAGATTACCCTGATAGTTACACTTGTTGAAATACAATCTCAACGATTGGTAGATCTATTTCAATTATTGGAATTATATTATTTATTTTTACCTTATGAGAGGCATTTGTATCAAAACGACAAATCTTATTTTCTGAAAGCATGCCCTCTAATATTGAATGATTACAAAAATATCCACCAGCCGAACATTCATACTCAGAATTACCTATTTTAACAGCATCT
>COI_PL
ATGAATAAATGACTTTACTCTACAAACCACAGGGATATTGGGACTTTATATTTTTTGTTCGGAGCCTGAGCAGGAATAGTAGGAACATCCTTAAGATGATTAATTCGAATTGAGCTAGGACAACCAGGATCTTTTATTGGAGATGATCAAACTTACAATGTTGTTGTAACTGCACATGCATTTGTAATAATTTTCTTTATAGTTATACCTATTATAATTGGAGGATTCGGTAACTGATTAGTTCCCCTTATGATTGGGGCGCCTGATATGGCATTCCCTCGAATAAATAACATAAGATTTTGATTATTACCACCATCACTTACATTATTATTAGTTAGAAGAATTGTAGAAAGTGGGGCAGGGACAGGATGAACAGTATATCCTCCATTATCAAGTAATATTGCTCACAGAGGAGCATCAGTAGATTTGGCTATTTTTAGACTCCACTTAGCAGGTGTTAGATCAATTCTAGGAGCAGTAAACTTTATTTCAACAATTATTAATATACGACCTAGGGGTATAACTATAGAACGAATTCCTTTATTTGTTTGATCAGTAGGAATTACTGCACTTTTACTACTACTTAGACTACCTGTTCTAGCAGGAGCAATTACTATATTATTAACTGATCGTAATTTTAACACTACTTTTTTTGACCCAGCAGGGGGTGGAGATCCAATTTTATATCAACATTTATTCTGATTCTTTGGACACCCTGAAGTTTATATTTTAATCTTACCGGGATTTGGATTAATTTCCCATATTATTGCAATAGAAACAGGAAAGACTGAACCATTCGGGTCATTAGGAATAATTTATGCAATATTAGCCATTGGACTTTTGGGGTTTATTGTATGAGCACATCATATATTCACAGTAGGTATAGATGTAGATACCCGAGCATATTTCACATCAGCAACAATAATTATTGCTGTCCCTACAGGAATTAAGATCTTTAGATGACTTGCCACCCTACACGGAAGACTAATTAACTGATCACCAAGAATTATTTGAGCAATAGGATTTGTATTCTTATTTACAATTGGGGGGCTAACTGGGGTAATTTTAGCTAATTCATCAATTGATATTACCTTACATGATACTTATTATGTTGTAGCTCATTTTCACTACGTCTTGTCCATGGGTGCTGTATTTGCAATTATAGGAGGAGTAATCCAATGATTCCCCTTAATTACAGGAATAACATTAAATCCAAGATGATTAAAAACACAATTCTTCATTATATTCGTAGGAGTAAATTTAACATTTTTCCCACAACACTTCCTAGGATTAGCTGGTATACCTCGACGATATTCTGATTACCCAGATAGATACACATGCTGAAATACAATCTCCACAATTGGAAGATCAATTTCAATTATTGGAATTATATTATTTATTTTTACTTTATGAGAAGCTTTTGTATCAAAACGACAAATCTTATTTGCTGAAAGTATACCATCTAATATTGAATGATTACAAAAATATCCCCCAGCAGAACATTCATATTCAGAATTACCAATCTTAACAGCATCT
>COI_PT
ATGAACAAATGATTTTATTCTACAAACCACAAAGATATTGGAACTTTATATTTTTTGTTTGGAGCCTGAGCAGGAATAGTAGGAACATCTCTCAGATGATTAATTCGTATTGAGCTAGGTCAACCAGGATCTTTTATTGGTGATGATCAAACTTATAATGTTGTTGTAACTGCACATGCATTCGTAATAATTTTCTTCATGGTTATACCAATTATAATTGGTGGATTCGGTAACTGATTAGTACCCCTTATAATTGGAGCACCAGATATAGCATTCCCCCGAATAAATAACATAAGATTTTGATTATTACCCCCATCACTAACACTATTACTAGTAAGTAGAATCGTGGAAAGAGGTGCAGGGACAGGATGAACAGTTTACCCACCATTATCTAGAAATATCGCCCACAGAGGTGCATCTGTAGATTTAGCAATTTTTAGATTACATTTAGCAGGAGTTAGATCAATTCTAGGAGCTGTAAATTTTATTTCAACAATTATTAATATACGACCTAAGGGAATAACTATAGAACGAATTCCTTTATTTGTATGATCAGTAGGAATTACTGCATTATTATTATTATTAAGATTACCTGTACTAGCAGGAGCAATTACAATATTACTGACCGATCGTAATTTTAATACCACATTTTTTGACCCTGCCGGAGGGGGAGACCCAATCTTATACCAACATTTATTTTGATTTTTTGGGCACCCAGAAGTTTATATTTTAATTTTACCAGGATTTGGACTAATTTCTCACATTATCGCTATAGAAACAGGAAAAGTAGAACCCTTTGGGTCATTAGGTATAATTTATGCAATATTAGCTATTGGATTATTGGGGTTTATTGTATGAGCACATCATATATTTACAGTAGGAATAGATGTTGATACCCGAGCATATTTTACTTCAGCAACTATAATTATTGCTGTACCTACAGGAATTAAGATCTTCAGATGATTAGCAACCCTGCACGGAAGATTAATTAATTGATCCCCAAGAATTATTTGAGCCATGGGATTTGTTTTCTTATTCACAATCGGAGGATTAACTGGTGTTATTTTAGCCAATTCATCAATTGATATCACATTACATGACACTTATTATGTTGTCGCCCACTTCCACTATGTCCTTTCAATAGGTGCAGTATTTGCAATCATGGGGGGTGTAATTCAATGATTCCCCTTAATTACAGGAATAACCCTTAATCCAAGATGATTAAAAACACAATTCTTTATTATATTTGTAGGAGTAAATTTAACATTCTTTCCTCAACATTTCCTAGGATTGGCAGGAATACCCCGACGATATTCAGATTATCCTGATAGTTACACTTGTTGAAATACAATCTCAACGATTGGTAGATCTATTTCAATTATTGGAATTATATTATTTATTTTTACCTTATGAGAGGCATTTGTATCAAAACGACAAATCTTATTTTCTGAAAGCATGCCCTCTAATATTGAATGATTACAAAAATATCCACCAGCCGAACATTCATACTCAGAATTACCTATTTTAACAGCATCT


>COII_PA
ATCGCAACATGAGCTAATCTTGGACTTCAAGATGCAAATTCACCAATTATAGAACAATTAATTATATTCCATGACCATGCAATAATAATTTTAGTTATAATTACAATTTTAGTAGCATATATAATAACAACTCTGATATTTAATAGAATTATTAATCGTAATCTACTTGAAGGACAAACGATTGAATTAATTTGAACTGTAGTACCTGCTATTACACTAATCTTTATTGCACTACCATCACTACGAATTTTATACTTAATAGATGAAGTTAATAACCCCCTAGTTACAGTTAAAGCAATTGGACATCAATGATATTGAAGATATGAATACTCAGATTTTAAAAATATTGAATTTGATTCATATATAAAGCCAACAAATGAATTAGAATTAGAAGACTTCCGATTATTAGATGTTGACAACCGTGTAATTTTACCAATAAAAACACCTGTACGCATCCTAGTAACATCCGGAGATGTAATTCACTCTTGAACTATCCCTAGTATTGGGGTTAAAATTGATGGAACTCCCGGACGATTAAATCAAGGAAGATTTACACTCCTTCGCCCCGGAGTTATATTTGGACAATGTTCAGAAATCTGCGGAGCAAACCATAGATTTATACCTATTGCCGTAGAAAGCGTATCAACTGAGTGCTTTTTAAACTGAATAAAGAATTAT
>COII_PAY
ATCGCAACATGATCTAATCTAGGACTCCAAGATGCAAACTCACCTATTATAGAACAATTAATTATATTCCATGACCATGCAATAATAATTCTTGTTATAATTACAATTTTAGTAGCCCATATAATAATTACATTAATATTTAATAAAATTATTAATCGAAACCTTTTAGAAGGACAAACAATTGAATTAATCTGAACAATCGTCCCAGCAATTACATTAATTTTTATTGCCCTACCCTCATTGCGAATTTTGTATTTAATGGACGAAGTTAATAATCCATTAGTCACAATTAAGGCAATCGGACACCAGTGATATTGAAGTTATGAATATTCAGATTTCAAAAATATTGAATTTGATTCTTATATAAAACCAACAAATGAATTAGAACTAGATGACTTTCGCCTCTTAGATGTAGATAACCGGGTAATTCTACCTATAAAAACACCCGTACGAATCCTGGTAACATCAAGAGATGTAATTCACTCTTGAACCATTCCAAGAATTGGAGTCAAAATTGACGGAACCCCTGGACGACTTAACCAGGGAAGATTTACTTTATTACGCCCTGGAATTTTATTCGGACAATGTTCTGAAATTTGTGGAGCAAATCATAGATTTATACCTATTGCCATTGAGAGAGTATCTACCGAATGTTTCCTAAACTGAATAAAGAATTAT
>COII_PF
ATCGCAACATGATCTAACCTAGGACTCCAAGATGCAAACTCACCTATTATAGAGCAATTAATTATATTCCATGACCATGCAATAATAATTCTTGTTATAATTACAATTTTAGTAGCCCATATAATAATTACATTAATATTTAATAAAATTATTAATCGAAACCTTTTAGAAGGACAAACAATTGAATTAATCTGAACAATCGTCCCAGCAATTACATTAATTTTTATTGCCCTACCCTCATTGCGAATTTTATATTTAATGGACGAAGTTAATAACCCATTAGTTACAATTAAAGCTATTGGACACCAATGATATTGAAGTTATGAATATTCAGATTTCAAAAATATTGAATTTGATTCTTATATAAAACCAACAAATGAATTAGAACTAGAAGACTTTCGCCTCTTAGATGTAGATAACCGAGTGATTCTACCTATAAAAACACCCGTACGAATCCTAGTAACATCAAGAGATGTAATTCACTCTTGAACCATTCCAAGAATTGGAGTTAAAATTGATGGAACTCCTGGACGACTCAATCAAGGTAGATTTACTTTATTACGACCTGGAATTTTATTCGGACAATGTTCTGAAATTTGTGGAGCAAACCATAGATTTATACCTATTGCTATTGAAAGAGTGTCTACCGAATGTTTCCTAAACTGAATAAAGAATTAT
>COII_PL
ATCGCAACATGAGCTAATCTTGGACTTCAGGACGCAAATTCCCCAATTATAGAACAATTAATTATATTTCATGATCATGCAATAATAATCCTTGTTATAATTACAATTTTAGTTGCCCATATAATAATTACACTTATATTTAATAAAACAATTAACCGAAACCTTTTAGAAGGACAGACAATTGAATTGATCTGAACAGTCGTACCAGCAATCACTTTAATCTTTATTGCTTTACCTTCATTACGAATTCTTTATTTAATAGACGAAGTAAATAACCCATTAGTAACTATTAGGGCAATTGGACATCAATGATATTGAAGTTATGAATATTCAGATTTCAAAAATATTGAATTTGATTCTTATATAAAACCAACAAATGAATTAGAAATAGGTGATTTTCGGCTATTAGATGTAGATAATCGAATTATCTTACCTATAAAGACCCCAGTACGAATCCTTGTAACATCAGGAGATGTTATTCACTCATGGACTATCCCGAGAATCGGTGTTAAAATTGATGGGACTCCTGGACGACTTAATCAAGGTAGATTTACCTTATTACGGCCAGGGGTTGTATATGGACAATGTTCTGAAATTTGCGGAGCAAACCACAGATTTATACCCATTGCTGTAGAAAGAGTGTCAACTGAATGCTTCTTAAACTGAATAAAAAATTAT
>COII_PT
ATCGCAACATGATCTAATCTAGGACTCCAAGATGCAAACTCACCTATTATAGAGCAATTAATTATATTCCATGACCATGCAATAATAATTCTTGTTATAATTACAATTTTAGTAGCCCATATAATAATTACATTAATATTTAATAAAATTATTAATCGAAACCTTTTAGAAGGACAAACAATTGAATTAATCTGAACAATCGTCCCAGCAATTACATTAATTTTTATTGCCCTACCCTCATTGCGAATTTTATATTTAATGGACGAAGTTAATAACCCATTAGTTACAATTAAAGCTATTGGACACCAATGATATTGAAGTTATGAATACTCAGATTTCAAAAATATTGAATTTGATTCTTATATAAAACCAACAAATGAATTAGAACTAGAAGACTTTCGCCTCTTAGATGTAGATAACCGAGTGATTCTACCTATAAAAACACCCGTACGAATCCTAGTAACATCAAGAGATGTAATTCACTCTTGAACCATTCCAAGAATTGGAGTTAAAATTGATGGAACTCCTGGACGACTTAATCAAGGTAGATTTACTTTATTACGACCTGGAATTTTATTCGGACAATGTTCTGAAATTTGTGGAGCAAACCATAGATTTATACCTATTGCTATTGAAAGAGTGTCTACCGAATGTTTCCTAAACTGAATAAAGAATTAT


>COIII_PA
ATGAAAATACACAGTAACCATCCATTTCACCTTGTAGATTATAGACCATGACCACTGACAGGATCAATTGGAGCAATAACATTAACTTCAGGAATAATTATATGATTCCATAAAAATAATATATCTTTATTCTTCTTAGGAATTACAATTTTAGGATTAACAATAATCCAATGATGACGAGACATTTGCCGAGAAGGAACATACCAGGGTAAACATACATCACCTGTAGTTAGAGGATTAAAGTGAGGGATAATTCTATTTATTATTTCAGAAGTATTTTTCTTCGTATCATTCTTTTGAGCATTCTTCCATAGAAGTCTATCACCTACTGTAGAAATCGGAATAATATGACCGCCCAAGGGAATTTTAACCTTTGACCCCATAAATATTCCACTATTAAATACAATAATTTTGTTATGTTCAGGAATTACTGTAACATGAGCACATCATAGACTTATAGAGGGCAAACATTCACAAACAACACAAGCATTATTTTTAACTGTCATTCTAGGAGTATACTTTACAATACTTCAAGCATATGAATATTATGAATCTAGATTCGCTATTAGAGACTCAATTTATGGGTCATGCTTCTTTATGGCCACAGGATTCCATGGAATTCATGTAATTATTGGAACTACATTTCTAATAATTTGTTTAATACGACATATAATATGCCATTTCTCCTCAAAACATCATTTTGGGTTTGAAGCAGCTGCATGATACTGACATTTTGTAGATGTAGTCTGATTATTCCTGTATATTTCAATTTACTGATGAGGTAGT
>COIII_PAY
ATGAAAATACACAGAAACCATCCATTCCATTTAGTAGATTATAGACCTTGGCCACTAACAGGATCAATTGGAGCAATAACATTAACCTCAGGTATAATCATATGATTCCATAAAAATAATATATTATTATTCTTCCTAGGAATGCTTATTTTAAGACTTACAATAATTCAATGATGGCGGGATATTTGTCGAGAAGCAACATACCAAGGTAAACACACATCACCTGTAGTCAGAGGATTAAAATGAGGAATAATCCTATTCATTATTTCAGAAGTATTCTTCTTTGTATCATTCTTCTGAGCATTCTTCCACAGAAGACTTTCCCCTACTGTAGAAATTGGTATAACATGGCCTCCTAAGGGAATTATAACATTTGACCCCATAAACATTCCATTATTAAATACAATAATTCTTCTATGCTCAGGAATCACTGTAACATGAGCACACCATAGATTAATAGAAAGAAAGCACTCACAAACAACACAAGCACTATTCTTAACCGTAATTTTAGGGTTATATTTTACAATATTACAAGCATATGAATACTATGAATCAAGATTTGCTATTAGTGATTCAGTTTATGGATCATGTTTCTTTATGGCTACAGGATTCCACGGAATTCACGTCATTATTGGAACAACATTCCTTGCAATCTGTTTAATACGACATATTATGTGTCATTTTTCCTCAAAACACCATTTCGGATTTGAAGCAGCCGCATGATACTGACACTTTGTAGATGTTGTATGATTATTCTTATATATTTCAATCTACTGATGAGGTAGT
>COIII_PF
ATGAAAATACACAGAAACCACCCATTCCATTTAGTAGATTATAGACCTTGACCACTAACAGGATCAATTGGGGCAATAACATTAACCTCAGGAATAATTATATGATTCCATAAAAATAATATATTATTATTCTTCCTAGGAATCCTTATTTTAAGACTTACGATAATTCAATGGTGGCGGGATATTTGTCGAGAGGCAACATATCAAGGTAAACACACATCGCCCGTAGTAAGAGGATTAAAATGAGGAATAATCCTATTTATTATTTCAGAAGTATTTTTCTTTGTATCATTCTTTTGAGCATTCTTCCATAGAAGACTATCCCCTACTGTAGAAATTGGTATAACATGACCTCCTAAAGGAATTATAACATTCGACCCAATAAACATTCCATTATTAAATACAATAATTCTCTTATGTTCAGGAATTACTGTGACATGGGCACACCATAGATTAATAGAAAGAAAACACTCACAAACAACACAAGCACTATTCTTAACCGTAATCTTAGGATTATATTTCACAATATTACAAGCATATGAATATTATGAATCAAGATTTGCTATTAGTGATTCAATTTATGGATCATGTTTCTTTATAGCTACAGGATTCCACGGAATTCACGTCATTATTGGAACAACATTCCTTGCAATCTGTTTAATACGACATATTATGTGTCATTTTTCCTCAAAACACCACTTCGGATTTGAGGCAGCCGCATGATACTGACACTTTGTAGATGTTGTATGATTATTCTTATATATTTCAATCTACTGATGAGGTAGT
>COIII_PL
ATGAAAATACACAGAAATCACCCTTTTCATCTAGTAGATTATAGTCCTTGACCACTAACAGGATCAATTGGTGCAATAACCTTAACCTCAGGTATAATTATATGATTTCATAAAAATAATATATTATTATTCCTTTTAGGAAATCTTATCTTAATACTTACAATAATTCAATGATGACGAGATATCTGCCGAGAAGCAACATATCAAGGTAAGCACACATCACCCGTAGTTAGAGGACTCAAATGAGGAATAATTTTATTTATTATTTCAGAAGTATTTTTCTTCGTCTCTTTTTTCTGAGCATTCTTCCACAGAAGATTATCACCTACAGTTGAAATTGGAATAATATGACCTCCAAAAGGAATTATAACATTTGACCCAATAAATATTCCATTATTAAACACAATAATTCTTCTATGTTCAGGAATTACTGTTACATGAGCACATCATAGATTAATAGAAGGAAAGCATTCACAAACTACACAAGCTCTATTTTTAACTGTAACTCTGGGATTATACTTCACTATACTTCAAGCATATGAATATTATGAATCAAGATTTGCTATTAGCGATTCAGTTTATGGGTCATGCTTTTTTATAGCTACAGGATTCCATGGAATTCACGTCATCATTGGAACAACATTTCTTGCAATCTGCTTAATACGACACATCTTATGTCACTTTTCTTCTAAACATCACTTTGGATTTGAGGCAGCTGCATGATACTGACACTTTGTAGACGTTGTATGATTATTCCTGTATATTTCAATCTATTGATGAGGTAGT
>COIII_PT
ATGAAAATACACAGAAACCACCCATTCCATTTAGTAGATTATAGACCTTGACCACTAACAGGATCAATCGGGGCAATAACATTAACCTCAGGAATAATTATATGATTCCATAAAAATAATATATTATTATTCTTCCTAGGAATCCTTATTTTAAGACTTACAATAATTCAATGGTGGCGGGATATTTGTCGAGAAGCAACATATCAAGGTAAACACACATCGCCCGTAGTAAGAGGGTTAAAATGAGGAATAATCCTATTTATTATTTCAGAAGTATTTTTCTTTGTATCATTCTTTTGAGCATTCTTCCATAGAAGATTATCCCCTACTGTAGAAATTGGTATAACATGACCTCCTAAAGGAATTATAACATTTGACCCAATAAACATTCCATTATTAAATACAATAATCCTCTTATGTTCAGGAATCACTGTGACATGGGCACACCATAGATTAATAGAAAGAAAGCACTCACAAACAACACAAGCACTATTCTTAACCGTAATCTTAGGATTATATTTTACAATATTACAAGCATATGAATATTATGAATCAAGATTTGCTATTAGTGATTCAATTTATGGATCATGTTTCTTTATAGCTACAGGATTCCACGGAATTCACGTCATTATTGGAACAACATTCCTTGCAATCTGTTTAATACGACATATTATGTGTCATTTTTCCTCAAAACACCATTTCGGATTTGAGGCAGCCGCATGATACTGACACTTTGTAGATGTTGTATGATTATTCTTATATATTTCAATCTACTGATGAGGTAGT


>CYTB_PA
ATGAATAAACCTATCCGAAAAACACACCCTCTGTTTAAGATTATTAACGGATCACTAATTGATTTACCAGCGCCATCTAACATTTCCTTATGATGAAACTTCGGATCGTTATTAAGAATATGTTTAATAATTCAAATTATTACAGGTATTTTTTTAGCCATACATTATACATGTGATATTGAAATAGCATTTAAAAGAGTTATTCATATTTGTCGAGATGTAAATAACGGTTGATTATTACGAAATTTACATGCAAATGGAGCCTCATTATTCTTTATATGTCTTTATCTTCATATTGGACGAGGGGTATATTATGGATCATACAAACTCCATATAACTTGAATAGTAGGAATTATTATATTATTTTTAATTATAGGAACTGCATTTTTAGGATATGTATTACCATGAGGACAAATATCATTATGAGGAGCTACAGTTATCACTAATTTATTATCAGCAGTCCCATATTTAGGCAGAGATATAGTTAAATGACTATGGGGAGGATTTTCCGTAGATAATGCTACATTAACACGATTTTTTGCCCTACATTTTCTTTTACCGTTTATTATTGCAGCATTTACTGTAATTCATCTACTTTTTTTGCACCAAACAGGGTCTAACAATCCCCTGGGAACAAATTCCAATTTAGATAAAATTCCATTCCACCCATATTATTCAATTAGGGACTTAATGGGGGTGAGAGTTACCTTAATAATATTTATTATACTTAATTTATTAGAACCCCGATTATTAGGAGATCCTGAAAATTTTATCCCAGCAAATCCCCTAGTAACACCAGTTCACATTCAACCAGAATGATACTTCCTATTTGCATATGCAATTTTACGTTCAATTCCCAATAAATTAGGAGGAGTAATTGCTATAGTTATAGCAATTGCCATTATTGCAATTCTGCCAATTACTAATAATAGAAAATTTCAAGGAAATAGTTTTTACCCACTGAACCAAATTATATTTTGATTCCTAACAACAACAATAATTTTATTAACCTGGATTGGAGCTCGACCTGCAGAAGAACCATATATTTTCACAGGACAAGTATTAACAGTCATCTACTTTTCCTACTTTATTGTTAATCCAGGAATTTTGACCCTATGGGATAAATTAACAGAT
>CYTB_PAY
ATGAACAAACCTATCCGAAAAACTCACCCTCTATTTAAAATTATTAATGGATCATTAATTGATTTACCGGCACCCTCTAATATTTCCTTGTGATGAAACTTCGGGTCATTATTAAGAATATGTTTAATAATTCAAATCATTACAGGAATCTTCTTGGCAATACATTATACATGCGATATTGAAATAGCATTTAAAAGAGTTATCCACATCTGCCGAGATGTAAATAATGGATGATTATTACGAAATGTTCATGCAAATGGAGCTTCATTATTTTTTATATGTTTATATTTACATATTGGACGAGGTGTTTATTATGGATCCTATAAATTATTCATAACATGAATAGTAGGAATCGTTATATTATTTTTAATTATAGGAACAGCATTCCTGGGGTATGTTTTACCATGAGGACAGATATCATTATGAGGTGCTACAGTTATTACTAATTTGTTATCTGCTGTTCCTTATTTAGGAAGAGATTTAGTTAAATGATTATGAGGAGGATTCTCCGTAGATAATGCAACATTAACACGATTCTTTGCCCTACATTTTTTATTACCATTCATTATTGCAGCATTTACAATAATTCATTTATTATTTTTACACCAAACAGGATCAAACAACCCATTAGGCACTAATTCAAATTTAGATAAAATTCCATTCCACCCTTATTATTCAATTAGGGATCTAATAGGAGTTAGAGTAACATTACTATTATTTATTATATTAAATCTATTAGAACCACGATTATTAGGAGACCCGGAAAACTTTATTCCAGCAAACCCCTTAGTAACCCCTGTACATATTCAACCTGAGTGATACTTCTTATTTGCATATGCAATTTTACGATCAATCCCTAATAAATTAGGAGGAGTAATTGCAATAGTTATAGCAATCGCTATCATCGCAATTTTACCTATCACAAATAAAAGAAAATACCAGGGGAACGCATTCTACCCTATAAGCCAATTTATATTCTGATCTTTAACTACTACAATAATTCTATTAACATGAATTGGGGCACGGCCTGCTGAAGAACCATATATTTTTACAGGACAAACACTAACAGTGATTTATTTCTCTTACTTCATTATTAACCCTGGACTCCTAATTTTATGAGATAAACTAACAGAT
>CYTB_PF
ATGAACAAACCTATCCGAAAAACTCACCCCCTATTTAAAATTATTAATGGGTCATTAATTGATTTACCTGCACCCTCCAATATTTCCTTATGATGAAACTTCGGATCATTATTAAGAATATGTTTAATAATTCAAATCATTACAGGAATCTTCTTGGCAATACATTATACATGCGATATTGAAATAGCATTTAAAAGAGTCGTCCACATCTGCCGAGACGTAAATAATGGATGATTATTACGAAATATTCATGCAAATGGGGCCTCATTATTTTTTATATGTTTATATTTACACATTGGACGAGGTGTTTATTATGGGTCCTATAAATTATTCATAACATGAATAGTAGGAATTGTAATATTATTTTTAATTATAGGAACAGCATTCCTAGGGTATGTTTTACCATGAGGACAAATATCATTATGAGGTGCTACAGTTATTACTAACCTATTATCTGCTGTTCCTTATTTAGGAAGAGATTTAGTTAAATGATTATGAGGAGGATTCTCCGTAGATAACGCAACATTAACACGATTCTTTGCCCTACATTTTTTATTACCATTCATTATTGCAGCATTTACAATAATTCATTTATTATTTTTACACCAAACAGGATCAAACAACCCATTAGGTACTAATTCAAATTTAGACAAAATCCCATTCCACCCCTACTATTCAATTAAGGACCTAATAGGAGTTAGAGTGACATTATTATTATTTATTATATTAAATCTATTAGAACCACGATTATTAGGAGATCCTGAAAATTTTATTCCAGCAAATCCCCTAGTAACACCGGTTCATATTCAACCTGAGTGATATTTCCTATTTGCATATGCAATTTTACGATCAATCCCTAATAAGTTAGGAGGAGTAATTGCAATAGTTATAGCAATTGCTATCATCGCAATTTTACCTATTACAAATAAAAGAAAATATCAGGGAAATGCATTCTACCCTATAAGCCAATTTATATTCTGATCTTTAACTACTACAATAATCCTATTAACATGAATTGGGGCACGACCTGCTGAAGAACCATATATTTTTACAGGACAAACATTAACAGTAATTTATTTCTCCTACTTCATTATTAACCCTGGACTCCTAATTTTATGAGATAAATTGACAGAC
>CYTB_PL
ATGAATAAACCTATCCGAAAGACCCACCCCCTATTTAAGATTATTAATGGATCACTAATTGATTTACCTGCACCATCTAATATTTCCTTATGATGAAACTTTGGGTCATTATTAAGTATATGCTTGATAATTCAAATTATTACAGGAATCTTTTTGGCAATACACTACACTTGTGATATTGAAATAGCATTTAAAAGAGTTGTACACATTTGTCGAGATGTTAATAACGGATGATTACTCCGAAATATTCATGCAAATGGAGCTTCACTATTCTTTATATGTTTATATTTGCATATTGGACGAGGAGTTTATTATGGATCTTACAAGTTATTCATAACCTGAATAGTAGGAATTGTAATATTATTTTTAATTATAGGAACAGCCTTCTTAGGATATGTTCTCCCATGAGGGCAAATATCATTATGAGGTGCAACAGTTATTACTAATTTATTATCAGCCGTACCTTACCTAGGAGGAGACTTAGTTAAGTGATTATGGGGAGGATTCTCTGTAGATAATGCAACATTAACACGATTTTTTGCACTACACTTCCTACTACCATTTATTATTGCAGCATTTACAATTATCCATTTATTATTTTTACATCAAACAGGATCAAATAACCCTTTAGGAACTAATTCTAACTTAGATAAAATCCCATTTCACCCTTATTATTCAATTAAGGACTTAATAGGGGTAAGAGTCACCTTAATATTATTTATTGTATTAAATTTACTTGAACCCCGATTACTAGGGGATCCTGAAAATTTTATCCCAGCCAACCCACTAGTTACACCAGTGCATATTCAACCTGAATGATATTTTTTATTTGCATATGCAATTTTACGCTCAATCCCTAATAAATTAGGAGGAGTTATTGCAATAGTTATAGCAATTGCAATTATTGCAATCTTACCCCTCACAAATAAAAGAAAATATCAGGGAAATGCATTTTATCCAATAAGTCAATTTATATTCTGATCTTTAGCTACTACTATAATTTTATTAACATGAATTGGTGCACGCCCTGCAGAGGAGCCTTATATTTTTACTGGCCAAGCCTTAACAGTTATTTATTTTTCTTACTTTATTATTAATCCAGGGCTACTCATTTTATGAGATAAACTAACTGAT
>CYTB_PT
ATGAACAAACCTATCCGAAAAACTCACCCCCTATTTAAAATTATTAATGGATCATTAATTGATTTACCTGCACCCTCTAATATTTCCTTGTGATGAAACTTCGGATCATTATTAAGAATATGTTTAATAATTCAAATCATTACAGGAATCTTCTTGGCAATACATTATACATGCGATATTGAAATAGCATTTAAAAGAGTCGTCCACATCTGCCGAGACGTAAATAATGGATGATTATTACGAAATATTCATGCAAATGGGGCCTCATTATTCTTTATATGTTTATATTTACACATTGGGCGAGGTGTTTATTATGGGTCCTATAAATTATTCATAACATGAATAGTAGGAATCGTAATATTATTTTTAATTATAGGAACAGCATTCCTAGGATATGTTTTACCATGAGGACAAATATCACTATGAGGTGCTACAGTCATTACTAATTTATTATCTGCTGTTCCTTATTTAGGAAGAGATTTAGTTAAATGATTATGGGGAGGATTCTCCGTAGATAACGCAACATTAACACGATTCTTTGCCCTACATTTTTTATTACCATTCATTATTGCAGCATTTACAATAATTCATTTATTATTTCTACACCAAACAGGATCAAACAACCCATTAGGTACTAATTCAAATTTAGACAAAATCCCATTCCACCCTTACTATTCAATTAAGGACCTAATAGGAGTTAGAGTGACATTGTTATTATTTATTATATTAAATCTATTAGAACCACGATTATTAGGAGATCCTGAAAATTTTATTCCAGCAAACCCCCTAGTAACACCGGTACATATTCAACCTGAGTGATACTTCCTGTTTGCATATGCAATTTTACGATCAATCCCTAATAAGTTAGGAGGAGTAATTGCAATAGTCATAGCAATTGCTATCATCGCAATTTTACCTATTACAAATAAAAGAAAATATCAGGGAAATGCATTCTACCCTATAAGCCAATTTATATTCTGATCTTTAACTACTACAATAATTCTATTAACATGAATTGGGGCACGACCTGCTGAAGAACCATATATTTTTACAGGACAAACATTAACAGTAATTTATTTCTCCTACTTCATTATTAACCCTGGACTCTTAATTTTATGAGATAAATTGACAGAC


>ND1_PA
------ATGTTTTTAGTTCCTTATTTAATTACAATTATTTTTGTTTTAGTTTCGGTGGCTTTTGTGACTTTACTAGAGCGTAGGGTTCTGGGTTATATTCAACTTCGTAAGGGTCCCAATAAGGTAGGTTTAATGGGATTATTACAGCCCTTTTCTGATGGTATTAAGTTGTTTTTTAAGGAGCAAACTTACCCCTATTTATCTAATTTTTTAGTTTATTACTTTTCTCCAGTTTTTATGTTGTGTTTATCTATAGCTTTGTGGACATTATTTCCTTATCTTGTTAATGTATATAATTTTAATTTTGGGGTTTTATTTTTTTTATGTTGTACTGGTATGGGAGTCTATGGTGTTCTTTTATCAGGTTGGAGATCTAATTCTAATTATGCTTTATTAGGGGGCCTTCGTTCTGTGGCCCAAACTATTTCTTATGAAGTAAGAATGGCATTAATTATAATTTGTTTTTTGATTTTTATTTTTAGTTTTGACTTTATGGATTTTATAATTTATCAAAGGAATATTTGATTTATTTTCTTTTCTTTTCCTTTATTTTTTTGTTGATTTTCTTCTTGCTTGGCTGAAACTAATCGCTCTCCTTTTGATTTTGCTGAAGGGGAGAGAGAGCTTGTTTCTGGTTTTAATGTTGAATATAGCAGAGGGGGTTTTGCTTTTATTTTCTTATCAGAATATATAAATATTATTTTTATAAGACTTTTAACTTGTATTATTTTTTTTGGTTGTGATATTTATTCTTTATTTTTTTATATTAAATTAACTTTTATTATTTTTATATTTATTTGGGTTCGAGGGAGTTTGCCCCGTTATCGATATGATAAATTAATGTATTTAACTTGAAAGGTTTTCCTACCTTTGTCATTGAATTACTTATTATTCTTTTCAGGGTTTCTTACAATAATTATGTTTGTACTAGGA
>ND1_PAY
ATAGTAGTGTTTTTAGTTCCCTATTTAATTACAGTAATTTTTGTTTTGGTTTCTGTGGCTTTTGTTACTTTATTAGAACGTAAAGTATTGGGTTATATTCAGCTTCGTAAGGGCCCAAACAAGGTTGGTTTAATGGGTTTATTGCAGCCTTTTTCTGATGGTATTAAATTATTTTTTAAGGAACAGACTTATCCTTATTTATCTAATTTTTTAGTGTATTATTTTTCCCCTGTTTTTATATTATGTTTATCAATAGTTTTATGGACTCTATTTCCTTATTTAGTAAATGTGTATAATTTTAATTTTGGTGTTTTATTTTTTTTATGTTGCACTGGTATGGGTGTTTATGGAGTCCTTTTATCAGGTTGAAGATCAAATTCTAATTATGCTCTTTTAGGGGGCCTTCGATCGGTTGCCCAAACCATTTCTTATGAAGTAAGAATGGCGTTAATTATAATTTGTTTTTTAATTTTTGTTTTTAGTTTTGATTTTATAGATTTTATAATGTACCAAGGGGGTATTTGGTTTGTTTTTCTTTCCTTTCCCTTATTTTTTTGTTGATTTTCTTCTTGTTTAGCAGAAACAAATCGGTCTCCTTTTGATTTTGCTGAAGGGGAGTCAGAACTTGTTTCAGGCTTCAATGTTGAGTATAGAAGAGGTGGGTTTGCATTTATTTTTTTGTCAGAATATATGAATATTATTTTTATAAGACTTTTAACTTGTATTATTTTTTTAGGCTGTGATGTTTATTCATTGTTTTTTTATATTAAGTTAACTTTTGTTATTTTTATATTTATTTGGGTTCGGGGCAGCCTACCTCGTTATCGTTATGATAAATTAATATATTTGACTTGAAAGGTTTTTCTCCCTCTTTCTTTGAATTACTTATTATTTTTTTCAGGGTTTCTTGTAATAATATTATTTTTAATAGGA
>ND1_PF
ATAGTAGTGTTTTTAGTTCCCTACTTAATTACAGTAATTTTTGTTTTGGTTTCTGTAGCTTTTGTTACTTTATTAGAACGTAAGGTATTAGGTTATATTCAACTTCGTAAGGGTCCAAACAAAGTTGGTTTAATAGGCTTATTGCAGCCTTTTTCTGACGGTATTAAATTATTTTTTAAGGAACAGACTTATCCTTATTTATCTAATTTTTTAGTGTATTATTTTTCTCCTGTTTTTATATTATGTTTGTCAATAGTTTTATGAACCTTATTTCCTTATTTAGTAAATGTATATAATTTTAATTTTGGTGTTTTATTTTTTTTATGTTGTACTGGTATGGGTGTTTATGGGGTCCTTTTATCGGGCTGGAGATCAAATTCTAATTATGCTCTTTTAGGGGGTCTTCGATCGGTTGCCCAAACTATTTCTTATGAAGTAAGAATGGCGTTAATTATAATTTGTTTTTTAATTTTTGTTTTTAGTTTTGATTTTATAGATTTTATAATGTACCAAGGGGGTATTTGATTTGTTTTTCTCTCCCTTCCTTTGTTCTTTTGTTGATTTTCTTCCTGTTTGGCAGAAACAAATCGATCTCCTTTTGATTTTGCTGAAGGGGAGTCAGAACTTGTTTCAGGCTTCAATGTTGAATATAGAAGAGGTGGGTTTGCTTTTATTTTTTTATCAGAATATATAAATATCATTTTTATAAGACTTTTAACTTGTATTATTTTTTTAGGTTGTGATGTTTATTCATTGTTTTTTTATATTAAGTTAACTTTTGTTATTTTTATATTTATTTGGGTTCGGGGCAGATTACCTCGTTATCGTTATGATAAATTAATATATTTAACTTGGAAGGTTTTCCTCCCTCTTTCTTTGAATTACTTATTATTTTTTTCAGGGTTTCTTATAATAATATTATTTTTAATAGGA
>ND1_PL
ATAGTAGTGTTTTTAGTTCCTTATTTAATTACAGTGATTTTTATTTTAGTTTCTGTTGCTTTTGTTACTCTTCTTGAGCGGAAGGTTTTAGGCTATATTCAACTTCGAAAAGGTCCTAATAAAGTAGGCTTAATAGGTCTTTTACAGCCTTTTTCTGATGGTATTAAGTTGTTTTTCAAGGAGCAAACTTATCCTTACTTATCTAATTTTTTGGTTTATTACTTTTCTCCTGTTTTTATATTATGTTTATCTATAACTTTATGAACTTTATTTCCCTATTTAGTAAATGTATATAATTTTAATTTTGGGGTTTTATTCTTTTTATGTTGTACGGGCATGGGAGTTTATGGTGTTCTTTTATCAGGGTGAAGTTCTAATTCTAATTATGCTCTTTTGGGCGGTCTTCGTTCTGTTGCTCAAACAATCTCTTATGAAGTAAGAATGGCATTAATTATAATTTGTTTTTTAATTTTTGTTTTTAGTTTTGATTTTATGGATTTTATAATTTATCAAAAGGGTATTTGATTTATTTTTTTTTCTTTTCCTTTATTTTTTTGTTGATTTTCTTCTTGTTTAGCGGAAACAAATCGATCTCCTTTTGATTTTGCTGAGGGGGAATCTGAGCTTGTTTCTGGTTTTAATGTTGAATATAGAAGAGGTGGGTTTGCATTTATTTTTTTGTCAGAATATATAAATATTATTTTTATAAGATTGCTTACTTGTATTATTTTTTTAGGTTGTGACGTTTATTCTTTATTTTTTTATATTAAATTAACTTTTGTTATTTTTATATTTATTTGGGTTCGTGGTAGACTTCCCCGTTATCGTTATGATAAATTAATATATTTAACTTGAAGGGTATTCCTTCCTCTTTCTTTGAATTACTTATTGTTTTTTTCAGGGTTTTTAATAATAATTCTATTTTATGTAGGA
>ND1_PT
ATAGTAGTGTTTTTAGTTCCCTATTTAATTACAGTAATTTTTGTTTTGGTTTCTGTAGCTTTTGTTACTTTATTAGAACGTAAGGTATTAGGTTACATTCAACTTCGTAAGGGTCCAAACAAAGTTGGTTTAATGGGCTTATTACAGCCTTTTTCTGACGGTATTAAATTATTTTTTAAGGAACAGACTTATCCCTATTTATCTAATTTTTTAGTGTATTATTTTTCTCCTGTTTTTATATTATGTTTGTCAATAGTTTTATGAACCTTATTTCCTTATTTAGTAAATGTATATAATTTTAATTTTGGTGTTTTATTTTTTTTATGTTGTACTGGTATGGGTGTTTATGGGGTCCTTTTATCGGGCTGGAGATCAAATTCTAATTATGCTCTTTTAGGGGGCCTTCGATCGGTTGCCCAAACTATTTCTTATGAAGTAAGAATAGCGTTAATTATAATTTGTTTTTTAATTTTTGTTTTTAGTTTTGATTTTATGGATTTTATAATATACCAAGAGGGTATTTGATTTGTTTTTCTCTCCTTTCCTTTGTTCTTTTGTTGATTTTCTTCCTGTTTGGCAGAAACAAATCGATCTCCTTTTGATTTTGCTGAAGGGGAATCAGAACTTGTTTCAGGTTTTAATGTTGAATATAGAAGAGGCGGGTTTGCTTTTATTTTTTTATCAGAATATATAAATATCATTTTTATAAGACTTTTAACTTGTATTATTTTTTTAGGTTGTGATGTTTATTCATTGTTTTTTTATATTAAGTTAACTTTTGTTATTTTTATATTTATTTGGGTTCGGGGTAGATTGCCTCGTTATCGTTATGATAAACTAATATATTTAACTTGAAAGGTCTTCCTCCCCCTTTCTTTGAATTACTTACTGTTTTTTTCAGGGTTTCTTATAATAATATTATTTTTAATAGGA


>ND2_PA
ATGCCAAATGTTAGAAAATTATTGTTTATTATAACCCTTATCACTGGGACTATTTTAGTTTTAAGATCTGAAACATGATTTGGTATGTGGATAGGATTAGAAATAAATATACTTAGATTTATTCCTATTATATTTAAAAATAAAAGAATAAAATCTGCAGAAAGATGTATAATTTATTTCCTAGTTCAAAGAATTGGATCTATTCTCATATTAATATTAGTATTAACTAATTCATCGCTCATAATGCTCCCTTATGTGGCAGATGAGTTAGTTAATACTATATTAGTATTTAGAATGGCCATTAAATTAGGAATCCCACCCTTCCATTTCTGATTTCCAGAGATTATCAAAAAAATAGAATGGGCAGAAAGCTTAATTCTTATAACATGACAAAAAATTGCACCACTAACCATCTTATCTTACTTATTATCTGAGTCTAAAATTACCCCCATCCTGATTATAACTTCTGTAATTATTGGGGCATTAGGCGGATTAAATCAAACTTCCATCCAAAAAATTATAGCATTTTCCTCTATTAATCATATAGGATGAATAATTGCGTGTATAATACTTAATAACACTTTATGAATTACCTATTTATTAATCTATTCAATTATTGTTATTATGATAATTTATATTTTTAATAAGTATTCTACATTTTATATTAACCAACTGACCTTATTTAGTTCCAATTTTTCAGAAAAAATATTAATTATTATTTTATTCTTAAGATTAGGAGGACTTCCGCCATTTCTAGGATTCTTACCTAAATGAATAGTTATTCAAACTATAATTACTTCAAATACATTTCCCACTCTTATTATTATAATTTTATCTTCCCTGATTACACTATTTTATTATTTACGATTAATTAGATCAAGCCTTATAATTAATTCCCCTTCATGAAAATGAACTACTTTAAGAAGT------ATTCAACCAAAATGAAGAACTTTTATAATTTTATTAAATTTAACCCTTCCAATAATTCTAACTTTTAGCCTT
>ND2_PAY
ATGCCAAATATTAGAAAATTATTATTTTCAGGGACCCTTATCACTGGAACAATTCTTGTGTTAAGATCAGAAACATGATTAGGTATATGAATGGGATTAGAAATAAACATATTAAGATTTATCCCGATCATGTTTAAAAGAAAAAAAACAAGATCCGCTGAAAGATGTATAATTTATTTCTTAACCCAAAGAATTGGGTCTATCTTAATATTAATATTAGTGTTAACTAATTCATCGCTCATAATGCTCCCTTATGCAGTTGATGAATTAGTTAACACTATATTAGTATTTAGCATGGCCATTAAATTGGGCATCCCTCCCTTCCATTTTTGATTTCCGGAAATTATTAAAAAAATAGAATGGGCAGAAAGCTTAATTCTTATAACATGGCAAAAAATTGCGCCATTAACCATTTTATCTTATTTGTTCCCAGAAACAATTATTGCTCCAATTCTGATTATAACTTCCACTCTCGTAGGGGCAATTGGCGGACTCAACCAAACCTCCACCCATAAAATTATGGCATTTTCATCAATTAATCATATAGGATGAATAATTGCATGCATAAAGCTCAACAATACTTTATGAATAAGATATCTTGTAATTTATTCAATTATCTTAACAATAATGATTTTCATTTTCAATAAATATTCTGTATCATATATTAATCAACTAAATCTAAGATCCGGA---TTTTCAGAAAAAATATTAATTATTATCTTATTTTTGAGATTAGGAGGACTACCCCCATTTTTAGGATTCCTTCCTAAATGAATAGTAATTCAAACTATAGTTATTTCTAACACATTTCCAACATTAATTATTATAATTTTATCTTCACTAATTACACTATTTTATTATCTCCGATTAATTAGATCTAATTTATTAATTAATTCTCCTACATGAAAATGAAATATTACTCCAAGATATATTCTACAGCCTAAATGAAGAATTTTCATAATTATATTAAACCTTGCTCTCCCCATAATTCTAGTTCTTAATTTT
>ND2_PF
ATGCCAAATATTAGAAAATTATTATTTTCAGGGACCCTTATCACTGGGACAATTCTTGTGTTAAGATCAGAAACATGATTAGGTATATGAATAGGATTAGAAATAAATATACTAAGATTTATCCCAATTATGTTTAAAAGAAAAAAAACAAGATCCGCTGAGAGATGTATAATTTATTTCTTAACCCAAAGAATTGGGTCTATCTTAATATTAATGTTAGTGTTAACTAATTCATCGCTCATAATGCTCCCTTATGCAGTTGATGAATTAGTTAATACTATATTAGTATTTAGTATGGCCGTTAAATTAGGCATCCCTCCCTTCCATTTTTGATTTCCGGAAATTATTAAAAAAATAGAATGGGCAGAAAGCTTAATTCTTATAACATGACAAAAAATTGCGCCATTAACCATCTTATCTTACTTGTTCCCAGAAACAATTATTGCCCCAATTCTAATTATAACTTCTACTCTCGTCGGGGCAATTGGCGGACTCAATCAAACCTCCACCCATAAAATTATAGCATTTTCATCAATTAATCATATAGGATGAATAATTGCATGCATAAGGCTCAATAATACCTTATGAATAAGATATCTTGTAATTTATTCAATTATCTTAACAATAATGATTTTTATTTTCAATAAATATTCTATATCATATATTAATCAATTAAATTTAAGATCTAGA---TTTTCAGAAAAAATATTAATTATTATTTTATTTTTAAGATTAGGAGGACTACCCCCATTTTTAGGATTCCTCCCTAAATGAATAGTAATTCAAACTATAGTTATTTCTAACACATTTCCAACATTAATTATTATAATTTTATCTTCATTAATTACACTATTTTATTATCTCCGATTAATTAGATCTAATTTATTAATTAATTCTCCTGCATGAAAATGAAACATTACTTCAAGATATATTTTACAGCCTAAATGAAGAATTTTCATAATTATATTAAATCTTGCTCTCCCTATAATTCTAGTTCTTAATTTT
>ND2_PL
ATGCCAAATGTTAGAAAATTGCTATTTTTTAGAACCCTTATCACTGGAACTATTCTTGTTTTAAGATCAGAAACATGATTAGGCATATGAATAGGGTTAGAAATAAACATATTAAGTTTCATCCCTATTATATTTAAGAGAAAAAAAACAAGATCAGCTGAAAGCTGTATAATTTATTTTCTAGTCCAAAGAATTGGATCTATTTTAATGCTAATATTAGTATTAACTAATTCATCTCTCATAATGCTCCCTTATGCGGCAGATGAGTTAGTTAATATTATATTAGTATTCAGAATGGCCATTAAGCTAGGAATACCTCCCTTTCATTTCTGATTTCCAGAAATTATCAAAAAAATAGAATGACCAGAAGGCTTGATTCTTATAACCTGGCAAAAAATTGCACCTATAACTATTTTATCCTATTTATTCCCAGAAACTATTATTGCTCCTATTTTAATCATATCTGCAACCATTATTGGAGCAATTGGAGGATTAAATCAAACTTCTATTCACAAGATTATGGCATTTTCATCAATTAATCATATAGGATGAATAATTGCATGTATGAAACTTAATAATTCATTATGAATTATATATCTTATAATTTATTCAATTATTCTAGTAATAATAGTTTTCATTTTTAACAAATATTCAGTATCCTATATTAATCAATTGACATTAAGATCTAAT---TTTGCAGAAAAAATATTAATTATTATTTTATTTTTAAGATTAGGAGGATTACCCCCATTTCTAGGTTTTCTCCCCAAATGAATAGTAATTCAAACAATAGTTATTTCTAATACATTTCCTACACTAATTATTATAATTTTATCTTCATTAATTACATTATTTTATTATCTCCGATTAATTAGATCAAATTTATTGATTAATTCTCCTACATGAAAATGAAATATTACTTCAAGATCTATTTTACAACCTAAATGAAGAATTTTTATAATTATATTAAATCTTGCTCTACCTATAATTCTGACTTTTAATTTT
>ND2_PT
ATGCCAAATATTAGAAAATTATTATTTTCAGGGACCCTTATCACTGGAACAATTCTTGTGTTAAGATCAGAAACATGATTAGGTATATGAATAGGATTAGAAATAAATATACTGAGATTTGTCCCAATTATGTTTAAAAGAAAAAAAACAAGATCCGCTGAGAGATGTATAATTTATTTCTTAACTCAAAGAATTGGGTCTATCTTAATATTAATGTTAGTGTTAACTAATTCATCGCTCATAATGCTCCCTTATGCAGTTGATGAATTAGTTAATACTATATTAGTATTTAGTATGGCCGTTAAATTAGGCATCCCTCCCTTCCATTTTTGATTTCCGGAAATTATTAAAAAAATAGAATGGGCAGAAAGCTTAATTCTTATAACATGACAAAAAATTGCGCCATTAACCATCTTATCTTACTTGTTCCCAGAAACAATTATTGCCCCAATTCTAATTATAACTTCTACTCTCGTCGGGGCAATTGGCGGACTTAATCAAACCTCCACCCATAAAATTATAGCATTTTCATCAATTAATCATATAGGATGAATAATTGCATGCATAAAGCTCAATAATACCTTATGAATAAGATATCTTATAATTTATTCAATTATCTTAACAATAATGATTTTTATTTTCAATAAATATTCTATATCATATATTAATCAATTAAATTTAAGATCTAGA---TTTTCAGAAAAAATATTAATTATTATTTTATTTTTAAGATTAGGAGGACTACCCCCATTTTTAGGATTCCTTCCTAAATGAATAGTAATTCAAACTATAGTTATTTCTAACACATTCCCAACATTAATTATTATAATTTTATCTTCATTAATTACACTATTTTATTATCTCCGATTAATTAGATCTAATTTATTAATTAATTCTCCTGCATGAAAATGAAACATTACTTCAAGATATATTTTACAACCTAAATGAAGAATTTTCATAATTATATTAAATCTTGCTCTCCCCATAATTCTAGTTCTTAATTTT


>ND3_PA
ATTTTTATAATTATAATATCTATTATATTAGCATTAGTAATCTCGCTCACTTTAATAATTTTATGCACCATTATTGCAAAAAAGTCAATTCTAGACCGAGAGAAAATGTCACCATTTGAATGTGGATTCGACCCTAAAAGATCATCCCGCATACCATTTTCAATTCAATTCTTCCTAATTGCAGTTCTTTTTCTAATTTTTGATATTGAAATCGTAATTATTCTACCAATAATTATTACATTAAGGAGAAGAAGATTAATTACATGGATAATTACAGTAACAGCCTTTATTATAATTCTTATTGGAGGATTATATCATGAATGAAATAACAGAGCCCTAGAATGAGCTAAA
>ND3_PAY
ATTATTATAATTATAATTTCAGCACTCCTAGCACTTATAATTTCATTAATTTTAATAATAGCATGCACACTAATTGCAAAAAAATCAATCCTAGACCGAGAAAAAATATCACCATTTGAATGCGGGTTCGATCCTAAAAGATCATCACGCATGCCCTTTTCAATTCAGTTCTTCTTAATTGCAGTACTATTTCTAATCTTTGACATTGAGATTGTCATTATCTTACCAATAATTATTACATTAAAATCAAGAAGACTTATTATATGAATAACTACAATTACTGTATTTATTTTTATTCTTATTGCCGGACTATACCATGAATGAAATAACAGTGTACTCGAGTGAGCAAAA
>ND3_PF
ATTATTATAATTATAATTTCAACACTCCTAGCACTTGTAATTTCATTAATTTTAATAATAGCATGCACATTAATTGCAAAAAAATCAATTCTAGACCGAGAAAAAATATCACCATTCGAATGCGGTTTCGATCCTAAAAGATCATCACGCATGCCCTTTTCAATTCAATTCTTTTTAATTGCAGTACTATTTTTAATCTTCGACATTGAAATTGTTATTATCTTACCAATAATTATCACATTAAAGTCAAGAAGACTTATTATATGAATAATTACAGTTACTGTATTTATTTTTATTCTTATTGCCGGACTATACCACGAATGAAATAACAGAGTACTCGAATGAGCAAAA
>ND3_PL
ATTATTATAATTATAATTTCAACAGCCTTAGCAACAATAATTTCATTAATCTTAATGATTGCCTGCACAGTAATTGCAAAAAAATCAATCCTGGACCGAGAAAAGATGTCACCATTTGAATGTGGTTTTGATCCTAAAAGATCATCACGAATACCTTTTTCAATTCAATTTTTCTTAATTGCAGTTCTATTTTTAATCTTTGATATCGAAATCGTAATTATTTTACCAATAATTATTACACTAAAATCAAGAAGATTAATTATATGAATAACTACAATTACTGCATTTATCTTTATTCTTATTGCTGGATTATACCATGAATGAAATAATAGAGTACTAGAGTGAGCAAAA
>ND3_PT
ATTATTATAATTATAATTTCAACACTCCTAGCACTTGTAATTTCATTAATTTTAATAATAGCATGCACATTAATTGCAAAAAAATCAATTCTAGACCGGGAAAAAATATCACCATTCGAATGCGGTTTCGATCCTAAAAGATCATCACGCATGCCCTTTTCAATTCAATTCTTTTTAATTGCAGTACTATTTTTAATCTTCGACATTGAAATTGTTATTATCTTACCAATAATTATCACATTAAAGTCAAGAAGACTTATTATATGAATAATTACAGTTACTGTATTTATTTTTATTCTTATTGCCGGACTATACCACGAATGAAATAACAGAGTACTTGAATGAGCAAAA


>ND4_PA
ATGATAAGAATACTGTTTTATATTATATTTATGGTCCCCTTGTTATTTTGTTCTTATTGATGAATATTTTGCTTATGTTTAGTTTTCGGTTTTTTCTATTTTTTTAATGTATTTTGATTTAATAATTATTATAGAATAATCAGTTATTCTATAGGGGGTGATGCATTATCAATAAGTCTAATTTTTTTAAGATTATGGATTGTATTTCTTATATTAGTTGCTAGATTTATGATTTATCGGGACTATAATTATCATGTAGAATTCATTTTAGTGAATTTTTTTCTTTTATTATTTTTAATTTTATCTTTTGGTACTATGAATATTTTAATTTTTTATTTGTTTTTTGAATCTTCTTTAATTCCAACTTTGTTTTTAATTTTTGGCTGGGGTTATCAGCCTGAACGTTTGAGAGCTGGGTTTTATCTTCTTTTTTATACTTTATTTGCTTCTTTGCCTTTACTTTTATGTATTTTTATAATTGGCAGAAATTCAATAACTTTATTTTATTTTTTAATTCAGGTTGATTGTAATTTTTACATTTATTTGTCTTTAATTGGTGCTTTTTTAATTAGGATACCTATAATTTTTGTTCATTTTTGACTTCCTAGGGCTCATGTTGAGGCTCCTATTTCTGGTTCTATAATTTTAGCTGGAGTATTATTAAAGTTAGGGGGTTATGGATTAATACGTGTTTTTTCTTTTATTTATTCTTATTCAGTTTCTTATAATTATATTTGAATTGGTTTAAGATTATATGGTTCTGTTTTGGTTGGTGTTTTATGTCTTTTCCAGGTAGATATTAAGTCAATAATTGCTTATTCTTCAGTTGCTCATATAGGTTTAGTTTTGTGCGGGATTATATCTGTAAATTATTGGGGTCTTTGTGGTTCATTAATTTTAATAATTGGTCATGGTCTTTGTTCATCTGGTTTGTTTTGTTTAGCAAATATTATTTATGAAAAATTGAATAGACGAAGTTTTTTAATTAATAGGGGCTTATTATGTTTTATGCCTTCTTTGTCTTTATTTTGATTTATTTTAAGATCCAATAATATGGCTTCTCCAATTTCTCTAAATTTATTAGGTGAAATTATACTCATTAACAGAATTATGGGTTGGAGAAGATTTGGTTTTTTATTTTTAGGGCTATCATCTTTTTTGAGTTGTTGTTATAGAATTTATTTATTTTCTTATATTCAACATGGCTCTTTTTATAGAGGTATTACAAAATTTAATTGTGTGACTGTTCGAGAGTATTCTTTAATTTTGCTTCATTTAGTTCCTTTAAATATTATTGTTTTAAAGTCGGATATTTTTGTTCTTTGATTG
>ND4_PAY
ATGGTAAGAATACTATTATTTGTTTTATTTTTGGTCCCTTTATTATTTTGTTCTTATTGATGATTATTTTGTTTATGTTTGGTTGCTGGCTTTTTTTATTTTTTTAATATGTTTTGGTTTAATAGTTATTATAGAATAATTAGATATTCTTTGGGAGGGGATCTGTTATCTATGAGTTTAATTTTTTTAAGATTTTGAATTGTATTTTTAATGTTGGTTGCTAGATTTATAGTTTATCGGGACCATAATTATCATGTTGAGTTTATTTTAGTGAATTTATTTCTTTTATTATTTTTGATTTTATCTTTCAGAACTATAAATATTCTTGTTTTTTATTTGTTTTTTGAATCTTCTTTAATTCCTACATTGTTTTTAATTTTTGGCTGGGGTTATCAGCCTGAACGTCTGAGAGCTGGTTTTTATCTTCTTTTTTATACTTTATTTGCCTCTCTTCCTTTATTATTATGTATTTTTATAATTAGTAGGGGTTCTATAACTTTATTTTATTTTTTAATTGAGGTTGATTGTAATTTTTATATTTATATGTCCTTAATTGGTGCATTTTTAATTAAGATGCCTATAATTTTTGTACATTTTTGATTACCAAAGGCTCATGTTGAGGCTCCTATTTCTGGTTCTATAATTTTGGCTGGTGTTTTATTGAAGTTGGGTGGTTACGGATTAATGCGGGTTTTTTATTTTATTTATTCTTATTCTTTTTTTTATAGTTATATTTGAATTGGTTTAAGATTGTATGGTGCTGTATTGGTAGGTGTTTTATGTTTATTTCAGGTTGATATCAAATCCATAATTGCCTACTCTTCGGTTGCTCATATAGGGTTGGTTTTATGTGGTATTATATCTTTAAATTATTGAGGTCTTTGTGGTTCTTTAATTTTAATAATTGGTCATGGTCTTTGTTCTTCGGGTTTATTTTGTTTAGCTAATATTATTTACGAGAAATTAAATAGACGAAGTTTTTTAATTAATAAGGGTTTATTATGTTTTATGCCTTCTTTATCTTTATTTTGATTTATTCTTAGAGCCAATAATATAGCTTCTCCTATTTCTTTGAATTTATTAGGTGAAATTATATTGATTAATAGAATTATAGGTTGAAGAAGTTTAGGGTTTTTATTTTTAGGTTTATCTTCTTTTTTGAGTTGTTGTTATAGAATTTATTTATTTTCTTATGTGCAACATGGTTCTTTTTATAGTGGTATTGTAAAGTTTAATTCTGTTACTGTTCGTGAATATTCTTTAATTTTACTTCATTTAGTTCCTTTAAATATTATTGTTTTAAAGTCTGATATTTTTGTTCTTTGATTG
>ND4_PF
ATGGTAAGAATATTATTGTTTGTTTTATTTTTGGTCCCCTTATTATTTTGTTCTTATTGATGATTATTTTGTTTATGTCTGGTTGTTGGTTTTTTTTATTTTTTTAATATGTTTTGGTTTAATAGTTATTATAGAATAATTAGATATTCTTTGGGAGGGGATACATTATCTATAAGTTTAATTTTTTTGAGATTTTGAATTGTATTTTTAATGTTGGTTGCTAGATTTATAGTTTATCGGGACCATAATTATCATGTTGAGTTTATTTTAGTGAATTTATTTCTTTTATTATTTTTGATTTTATCTTTTAGAGCTATAAATATTCTTGTTTTTTATTTGTTTTTTGAATCTTCTTTAATTCCTACATTGTTTTTAATTTTTGGTTGGGGTTATCAGCCCGAGCGTTTGAGAGCTGGTTTTTATCTTCTTTTTTATACTTTATTTGCTTCTCTTCCTTTATTATTATGTATTTTTATAATTAATAAGGGTTCTATAACTTTATTTTATTTTTTGATTGAGGTTGATTGTAATTTTTATATTTATATATCTTTGATTGGTGCATTTTTAATTAAAATGCCTATGATTTTTGTTCATTTTTGATTACCAAAGGCTCATGTTGAGGCTCCTATTTCTGGTTCTATAATTTTGGCTGGTGTTTTGTTGAAGTTAGGTGGTTATGGGTTGATGCGGGTCTTTTATTTTATTTATTCTTATTCTTTTTTTTATAGTTATATCTGGATTGGTTTGAGATTATACGGCTCTGTGTTGGTAGGTGTTTTATGTTTATTTCAGGTTGATATTAAATCTATAATTGCTTATTCTTCAGTTGCTCATATAGGGTTGGTTTTATGTGGTATTATATCTTTAAATTATTGAGGTCTTTGTGGTTCTTTAATTTTAATAATTGGCCATGGTCTTTGTTCTTCAGGTTTATTTTGTTTAGCTAATATTATTTATGAGAAATTAAATAGACGAAGTTTTTTAATTAACAAGGGTTTATTATGTTTTATGCCTTCTTTATCTTTATTTTGATTTATTCTTAGAGCCAATAATATGGCTTCTCCTGTTTCTTTAAATTTATTAGGTGAAATTATGTTGATTAATAGAATTATAGGTTGAAGAAGTTTGGGGTTTTTATTTTTAGGTTTGTCTTCTTTTTTGAGTTGTTGTTATAGAATTTATTTATTTTCTTATGTGCAACATGGTTCTTTTTATAGTGGTATTGTAAAGTTTAATTCTGTTACTGTTCGTGAATATTCTTTAATTTTACTTCATTTAGTTCCTTTAAATATTGTTGTTTTAAGGTCTGATATTTTTGTTCTTTGATTA
>ND4_PL
ATGATAAGAATGTTATTTTTTGTTTTTTTTATGATCCCTTTGTTATTTTGTTCTTATTGATGACTGTTTTGTTTATGTTTAATTTTTGGTTTTTTTTATTTTTTCAATGTTTTTTGGTTTAATACTTATTACAGAATAATTAGTTATTCTTTTGGGGGTGATATTTTGTCTATAAGTTTAATTTTTTTGAGATTTTGAATTGTATTTTTAATGTTGGTTGCTAGATTTATAGTTTATCGAGATGGTAATTATCATGTAGAGTTTATTTTGGTAAATTTGTTTCTTTTATTATTTTTGATTTTATCTTTTAGAACTATGAATATTTTAATTTTTTATTTATTTTTTGAATCTTCTTTAATTCCTACTTTATTTTTAATTTTTGGCTGGGGTTATCAACCTGAACGTTTAAGAGCAGGTTTTTATTTACTTTTCTATACTTTATTTGCTTCTCTTCCTTTATTGTTATGTATTTTTATAATTAGAATGAATTCTATAACTTTATTTTATTTTTTAATTGAGCTTGACTGTAATTTTTATATTTATATATCTTTAATTGGTGCATTTTTAATTAAGATGCCTATAATTTTTGTTCATTTTTGACTTCCTAAGGCTCATGTAGAGGCTCCTATTTCTGGTTCTATAATTTTAGCTGGTGTTTTGTTAAAGTTAGGTGGTTATGGGTTAATACGGGTTTTTTATTTTATTTATTCTTATTCTTCTATATATAATTATATTTGAATTGGTTTAAGATTATATGGTGCTGTTTTAGTAGGTGTCTTATGTTTATTTCAAGTTGATATTAAGTCTATAATTGCTTATTCTTCAGTTGCTCATATAGGTTTAGTTGTTTGTGGTATTATGTCTTTAAATTATTGAGGTCTTTGTGGTTCATTAATTTTAATGATTGGTCATGGTTTATGTTCATCGGGTCTTTTTTGTTTAGCAAATATTATTTATGAAAAGTTAAATAGACGAAGTTTTTTGATTAATAAGGGCTTATTATGTTTTATGCCTTCTTTATCTTTATTTTGATTTATTTTGAGAGCTAATAACATGGCTTCTCCTATCTCTTTGAATTTATTAGGTGAAATTATACTAATTAATAGAGTTATAGGTTGGAGAAGTTTGGGGTTTTTATTTTTAGGTCTTTCTTCTTTTTTAAGATGTTGTTATAGAATTTATTTATTTTCTTATATTCAGCATGGTTCTTTTTATAGAGGTATTGTAAAGTTTAATTCTGTTACTGTTCGTGAATATTCTTTAATTTTATTTCATTTAGTTCCTTTAAATGTTATTGTTATAAAGTCAGATATCTTTGTTCTTTGATTA
>ND4_PT
ATGGTAAGAATATTATTATTTGTTTTATTTTTGGTCCCCTTATTATTTTGTTCTTATTGATGATTATTTTGTTTATGTTTGGTTATTGGTTTTTTTTATTTTTTTAATATGTTTTGGTTTAATAGTTATTATAGAATAATTAGATATTCTTTGGGAGGGGATACATTATCTATAAGTTTAATTTTTTTGAGATTTTGAATTGTATTTTTAATATTGGTTGCTAGATTTATAGTTTATCGGGACCATAATTATCATGTTGAGTTTATTTTAGTGAATTTATTTCTTTTATTATTTTTGATTTTATCTTTTAGAACTATAAATATTCTTGTTTTTTATTTGTTTTTTGAATCTTCTTTAATTCCTACATTGTTTTTAATTTTTGGGTGGGGTTATCAACCTGAGCGTTTGAGAGCTGGGTTTTATCTTCTTTTTTATACTTTATTTGCTTCTCTTCCTTTATTATTATGTATTTTTATAATTAATAAGGGTTCTATAACTTTATTTTATTTTTTGATTGAGGTTGATTGTAATTTTTATATTTATATATCTTTGATTGGTGCATTTTTAATTAAAATGCCTATGATTTTTGTTCATTTTTGATTACCAAAGGCTCATGTTGAGGCTCCTATTTCTGGTTCTATAATTTTGGCTGGTGTTTTGTTGAAGTTAGGTGGTTATGGGCTGATGCGGGTCTTTTATTTTATTTATTCTTATTCTTTTTTTTATAGTTATATTTGGATTGGTTTGAGATTATATGGTTCTGTATTGGTAGGTGTTTTATGTTTATTTCAGGTTGATATTAAATCTATAATTGCTTATTCTTCAGTTTCTCATATAGGGCTGGTTTTATGTGGTATCATGTCTTTAAATTATTGGGGTCTTTGTGGTTCTTTAATTTTAATAATTGGTCATGGGCTTTGTTCTTCAGGTTTATTTTGTTTAGCTAATATTATTTATGAGAAATTAAATAGACGAAGTTTTTTAATTAACAAGGGTTTATTATGTTTTATGCCTTCTTTATCTTTATTTTGATTTATTCTTAGAGCCAATAATATAGCTTCTCCTATTTCTTTAAATTTATTGGGTGAAATTATGTTAATTAATAGAATTATAGGTTGAAGAAGTTTGGGGTTTTTATTTTTAGGCTTATCTTCTTTTTTGAGTTGTTGTTATAGAATTTATTTATTTTCTTATGTGCAACATGGTTCTTTTTATAGTGGTATTGTAAAGTTTAATTCTGTTACTGTTCGTGAATATTCTTTAATTTTACTTCATTTAGTTCCTTTAAATATTGTTGTTTTAAAGTCTGATATTTTTGTTCTTTGATTA


>ND4L_PA
ATGTTTGATATTTTTTATCTTGTTATTGGGTTCATGTTTTTTTCTGGGTTGTTTACTTTTTGCTCTATGCGTAGGCATTTACTTTTGACTTTATTAAGTTTGGAATTTTTATCAATATGTTTATATTTAATTATGTTTTCTTTTTTGTTTTCTTATAGTTTTTCTTATTATTTTCTTTTGGTTTATTTAGTTTTTGTTGTTTGTGAGGGTGCCTTGGGTTTAGGTATTTTAGTTTCTATAATTCGTAGACATGGTAATGATCATATTTCTGGTCTTTCTATTTTGGGATGA
>ND4L_PAY
ATG---AATTTTTTTTTGTTTGTTATTTGATTTATATTTTTTTCTGGTTTATTTGTTTTTTGCTCTATACGTAGGCACTTATTGTTGACTTTATTAAGCTTGGAGTTTTTATCTATATGTTTGTATATTTCTATATTTTCTTTTTTATTCACTCATAATTTTTCTTATTATTTTTTATTGGTTTATTTAGTTTTTGTTGTTTGTGAAGGTGTTTTGGGTTTGGGTATTTTGATTTCTATAATTCGTAGACATGGTAATGATTATATTTCTGGATTGTCAATCTTAGGATGG
>ND4L_PF
ATG---AATTTTTTTTTGTTTGTTATTTGGTTTATATTTTTTTCTGGTTTATTTGTTTTTTGTTCTATACGTAGGCATTTATTATTAACTTTATTAAGTTTGGAATTTTTATCTATATGTTTATATATCTCTATGTTTTCTTTTTTATTTACTCATAATTTTTCTTATTATTTTTTATTAGTTTATTTGGTTTTTGTTGTTTGTGAAGGTGTTTTGGGTTTGGGTATTTTAATTTCTATAATTCGTAGACATGGTAATGATTATATTTCTGGGTTGTCAATTTTAGGATGG
>ND4L_PL
ATGTTTAATTTCTTTTTTTTTATTATTTGGTTTATGTTTCTTTCTGGTTTATTAACTTTTAGTTCTATGCGTAAGCATTTGCTATTGACTTTGTTGAGTTTAGAGTTTTTATCTATATGTTTATATATTGCTATGTTTTCTTTTTTATTTTCTTATGGGTTTTCTTATTATTTTTTATTAGTTTATTTGGTTTTTGTTGTTTGTGAAGGTGCTTTAGGTTTAGGTATTTTAATTTCTATAATTCGTAGACATGGGAATGATCATATTTCTGGTTTATCAATCTTAGGATGA
>ND4L_PT
ATG---AATTTTTTTTTGTTTGTTATTTGGTTTATATTTTTTTCTGGTTTATTTGTTTTTTGTTCTATACGTAGGCATTTATTGTTAACTTTATTAAGTTTGGAATTTTTATCTATATGTTTATATATCTCTATATTTTCTTTTTTATTTACTTATAATTTTTCTTATTATTTTTTATTAGTTTATTTGGTTTTTGTTGTTTGTGAAGGTGTTTTGGGTTTGGGTATTTTAATTTCTATAATTCGTAGACATGGTAATGATTATATTTCTGGGTTGTCAATCTTAGGATGG


>ND5_PA
ATTGTAGGAGTCATATCTTTATATATTGTAGGTGGTTTTTTATTATTGCTAGCTGGGTTTTGTTTTATTTTTACGGGTATTGTTTTTTTGATTTATGATTATTCAATTTTTTTAGATTGAGAATTTTTAAGTATTAACAGAACTTGTTTAACTATAACTTTGTTTTTTGATTGAATGTCTTTAATTTTTGTTGGTTGTGTTTTTTTAATTTCTTCCATGGTTATTTATTATAGAGATTCTTATATATCTGCTGATGGTGATAAGGTTCGTTTTTATTTTCTTGTTTTTATGTTTGTAATATCTATAATAATAATAATTATTAGTCCTAATTTAATTAGAATTTTAATTGGTTGGGATGGTTTGGGTCTTGTTTCTTATTGTTTGGTTATTTATTTTCAGAATTATAAATCTTATTCTGCAGGGATATTAACTATTTTAACTAATCGTGTAGGGGATGTCGCTATTTTATTAGCTATTGCTTGAATAATTAATTTTGGTAGATGACATTTTATTTTTTATGTATATTCATGAGATTCTTGATGTTATTATCTTATTTTTTTGGTTGTTTTGGCTGGTTTTACAAGGAGAGCTCAAATTCCTTTTTCTTCATGACTTCCTGCTGCCATGGCAGCTCCTACTCCTGTTTCTTCATTAGTTCATTCTAGAACCTTAGTTACTGCCGGTGTTTATTTACTAATTCGTTTTTCTCATATGTTTAATAATGTAGATTGTTCATTTTTATTAATATTTTCTATACTTACAATGTTTATATCGGGGTTGGGGGCTAATTTTGAATATGATATAAAAAGGATTATTGCTCTTTCAACTTTAAGTCAGTTAGGTTTAATAATGTCTATTTTATTTATAGGTTTTCCTTTATTGGCCTTTTTTCATTTATTAAGTCACGCCTTTTTTAAGGCTTTACTTTTTTTGTGTGCAGGATTAATTATTCATGGAATAAGAGATTCTCAGGATATTCGTCATATGGGCTGTGTAGTTAACCAGCTTCCTTTTACTTGTACTTGTTTTATAATTTCTAATTTTTCTTTGTGTGGTCTTCCTTTTATGTCGGGATTTTATTCTAAGGATATTATCTTGGAGATGGTGATAACTTCTTCATATAATTTTTTTGTGTTTTTAATCTTTTTTATTTCTGTTGGTTTAACTGTTTCTTACAGTGTTCGTTTAATTTATTATTGTTTATCTTTCAATATAAATCTCTATGTTTGTCAAAATTATTCTGAGGATGGTTTAATAATAAAATCTATAATTTTTATAACTATTCTTTCTATTTGTGGGGGAAGAATTTTAAGTTGGTTTTTATTTAATTGTCCTGCTTTAATTGTACTTCCCTTGGGGTTTAAAATCATACCCCTAATTTTTATTGTTTTAGGGGGATGACTGGGTTACGAACTTTCTTTTTCTAATTATTTTGTTAGGGCTTATTCTTTACGTTATTATTTTATTTCTTTTTTTAGAGGTTCAATATGATTCATGCCTTCTTTTAGAACTTATATATTAAGAGGGCCTTCTTTAATTTTATCTAAGAATTATTATGAGGTAATGGATTCTGGTTGGGGAGAATATATTATTTCTAAGTCTTCATATGTTTGAAGTTCTTTGTTTGCAAAATTGTATAATTTTTATCATTTTAATAATTTAAAGTTGTTTATCACTGTATTTTTTATTTTATTTATTTTTGTTTTGATT
>ND5_PAY
ATTGTAGGAATAGTTTCTTTGTATATTTTAGGGGGATTTTTATTATTACTATTTGGTATATTTTTTATTTTAACTGGGATTACTTTTTTATTAAATGATTATATAATTTTTTTGGATTGGGAGTTTTTGAGTTTAAATAGAACTTGTATAACTATAACTTTATTTTTTGATTGAATATCTTTGACTTTTGTGGGTTGTGTTTTTTTAATTTCTTCCATGGTTATTTATTATAGAGATTCTTATATATCTTCTGATAACGATAGGATTCGTTTTTATTTTCTTGTTTTTTTATTTGTTATATCTATGATGATGATAATTATTAGTCCAAATTTAATTAGAATTTTAATTGGGTGGGATGGTCTTGGTCTTGTTTCTTATTGTTTGGTAATTTACTTTCAGAATTATAAATCTTATTCTGCAGGTATATTAACTATTCTAACTAACCGTATTGGTGATGTTGCTATTTTATTGGCTATTGCTTGAATAATTAATTTTGGTAGTTGACATTATATTTTTTATATTTACTCTTGAGATTCTTGGTGTTATTTTCTTGTTTTCTTAATTGTTTTAGCTGGTTTTACTAAAAGAGCTCAAATTCCTTTTTCTTCTTGATTACCTGCTGCCATGGCAGCCCCTACTCCAGTTTCTTCTCTTGTTCATTCTTCTACTCTAGTTACTGCTGGGGTTTATTTATTAATTCGTTTTTCACATATATTCAATAATTTGGATTGTTCTTTTTTATTAATGTTTAGTATATTAACTATGTTTATGTCTGGTTTGGGGGCTAATTTTGAATATGATATAAAGAAAATTATTGCGCTGTCTACTTTAAGTCAGCTTGGTTTAATAATGTCTATTTTGTTTATAGGTTTTCCTTTATTAGCTTTTTTTCATCTTTTAAGTCATGCTTTTTTTAAGGCCTTGCTTTTTTTGTGTGCAGGTCTAATTATTCATAGCATAAGTGATTCTCAAGATATTCGTCATATGGGTTGTGTGGTTAATCAGCTTCCTTTTACTTGTACTTGTTTTATAATTTCTAATTTTTCTTTATGTGGCTTACCTTTTATGTCTGGGTTTTATTCTAAGGATATTATTTTGGAGATAGTGATGACTTCTTCTTATAATTTTTTTGTTTTTTTAATTTTTTTTATTTCAGTGGGTTTAACTGTTTCTTATAGTGTGCGTTTAGTTTATTATTGTTTGTCTTTTAATATAAATTTATATGTTTGTCAGAATTATTGTGAGGATAGATTAATAATAAAGTCTATGGTTTTATTAACTATTCTTTCTGTTTGTGGTGGGAGTATTTTAAGTTGATTTTTATTTTCTTTTCCTATTTTAGTTGTTTTACCTTTGGGTTTTAAAATAATACCTTTAATTTTTATTCTGTTTGGTGGTTGGCTTGGATATGAACTTTCTTTTTCTAATTATTTTACTAGGGTTTATTCATTGCGTTATTATTTTATTTCTTTTTTTAGAGGGTCTATATGGTTTATGCCTTTTTTTAGAACTTTTATAGTAAGAGGTCCTTTTTTATCTCTTTCTAAGAATTATTATGAAGTTATGGATTCGGGTTGGGGTGAATATTTTATTTCTAAGTCGTCTTATATTGTGAGTTCTTCTTTTAGTAAATTGTATAGTTTTTATCATTTTAATAATTTAAAGTTGTTTATTATAGTATTTTTTATTTTATTTATCTTTATTTTGATT
>ND5_PF
ATTGTAGGGATAGTTTCTTTATATATTTTAGGGGGATTTTTATTATTACTATTTGGTATATTTTTTGTTTTAATTGGAATTACTTTTTTAGTAAATGATTATATAATTTTTTTGGATTGGGAGTTTTTGAGTTTGAATAGAACTTGTATAACTATAACTTTATTTTTTGATTGAATGTCTTTAATCTTTGTTGGTTGTGTTTTTTTAATTTCTTCTATAGTTATTTATTATAGAGATTCTTATATATCTTCTGATAACGATAGGGTTCGTTTTTATTTTCTTGTTTTTTTATTTGTTATATCTATAATAATAATAATTATTAGTCCAAATTTAATTAGAATTTTAATTGGTTGAGATGGTCTCGGCCTTGTCTCTTATTGTCTGGTAATTTACTTTCAGAATTATAAATCTTACTCTGCAGGTATATTGACTATTTTAACTAATCGTATTGGTGATGTTGCTATTTTGTTGGCTATTGCTTGAATAATTAATTTTGGTAGTTGACATTATATTTTTTATATTTATTCTTGAGATTCTTGGTGTTATTTTCTTGTTTTTTTAATTGTTCTGGCTGGTTTTACTAAAAGAGCTCAAATTCCTTTTTCTTCTTGATTACCTGCTGCTATGGCAGCTCCTACTCCAGTTTCTTCTCTTGTTCACTCTTCTACTTTAGTTACTGCTGGGGTTTATTTACTAATTCGTTTTTCGCATATATTTAATAATTTGGATTGTTCTTTTTTATTAATGTTTAGTATATTAACTATATTTATGTCTGGTTTGGGTGCTAATTTTGAATATGATATAAAGAAAATTATTGCGTTGTCTACTTTAAGTCAACTTGGTTTAATAATATCTATTTTATTTATGGGTTTTCCTTTATTAGCCTTTTTTCACCTCTTAAGTCATGCTTTTTTTAAGGCTTTGCTTTTTTTGTGCGCAGGTTTAATTATTCATAGTATAAGTGATTCTCAGGACATTCGTCATATAGGTTGTGTAGTTAACCAGCTTCCTTTTACTTGTACTTGTTTTATAATTTCTAATTTTTCTTTATGTGGCTTGCCTTTTATGTCTGGGTTTTATTCTAAGGATATTATTTTGGAGATGGTGATAACTTCTTCTTATAATTTTTTTGTTTTTTTAATTTTTTTTATTTCAGTGGGTTTAACTGTTTCTTATAGTGTACGTTTAGTTTATTATTGTTTATCTTTTAATATGAATTTATATGTTTGTCAGAATTATTGTGAGGATAGTTTAATAATGAAGTCTATGGTTTTATTAACTATTCTTTCTGTTTGTGGTGGAAGTATTTTAAGTTGATTTTTATTTTCTTTTCCTATTTTAGTTGTTTTACCCCTGGGTTTAAAAATAATGCCTTTGATTTTTATTTTGTTTGGTGGTTGACTTGGTTATGAACTTTCTTTTTCTAATTATTTTACTAGGGTTTATTCATTGCGTTATTATTTTATTTCTTTTTTTAGAGGATCTATGTGATTTATACCTTTTTTTAGAACTTTTATAGTTAGAGGTCCTTTTTTATCTCTTTCTAAGAATTATTATGAAGTAATGGATTCGGGTTGGGGTGAATATTTTATTTCTAAGTCGTCTTATATTGTAAGTTCTTCTTTTAGTAAATTATATAGTTTTTATCATTTTAATAATTTAAAATTGTTTATTATAGTATTTTTTATTTTATTTATTTTTATTTTGATT
>ND5_PL
ATTGTAGGAATAGTTTCTTTATATATTGTTGGGGGATTTTTATTATTATTGTCAGGTATATTTTTTATTCTTGTGGGCATTATCTTTTTAATTAATGATTATATAATTTTTTTGGATTGGGAATTTTTAAGTTTAAACAGAACTTGCTTAACTATAACTTTATTTTTTGATTGAATATCATTAATTTTTGTTGGTTGTGTTTTTTTAATTTCTTCAATAGTTATTTATTATAGTGATTCTTATATATCTGCAGATAATTGCAGGGTTCGTTTTTATTTTCTTGTTTTTATGTTTGTCATATCTATAATAATAATGATCATTAGCCCTAATTTAATTAGAATTTTAATTGGTTGGGATGGATTAGGTTTAGTTTCTTATTGTTTGGTTATTTACTTTCAGAATTATAAATCATATTCTGCTGGTATATTAACTATTCTAACTAATCGTATTGGTGATGTTGCTATTTTATTAGCTATTGCTTGAATAATTAATTTTGGTAGTTGACATTATATTTTTTATATTTATTCATGGGATTCATGGTGTTATTATCTTGTTCTTTTAATTGTTTTGGCTGGTTTTACTAAAAGAGCTCAAATTCCTTTTTCTTCATGACTTCCTGCAGCAATGGCTGCTCCTACTCCAGTTTCTTCTTTAGTTCATTCTTCAACTCTGGTTACTGCTGGGGTTTACTTATTAATTCGTTTTTCTCATATATTTAATAATCTAGATTGTTCATTTTTATTGATGTTTAGAATATTAACAATATTTATATCAGGATTGGGTGCTAATTTTGAATATGATATAAAAAAGATTATTGCTTTATCTACTTTAAGTCAGCTTGGATTAATAATATCTATTTTGTTTATAGGATTTCCTTTATTGGCCTTTTTTCATCTTTTAAGACATGCTTTTTTTAAGGCTTTACTTTTTTTATGTGCTGGTTTAATTATTCATGGTATAAGTGATTCTCAGGATATTCGTCATATAGGTTGTGTTGTTGATCAACTTCCTTTTACTTGTACTTGTTTTATAATTTCTAATTTTTCTTTATGTGGTCTTCCTTTTATGTCTGGATTTTATTCTAAGGATATTATTCTTGAAATAGTAATATCTTCTTCTTATAATTTTTTTGTTTTTTTAATCTTTTTTATTTCAGTAGGTTTAACTGTTTCTTATAGTGTTCGTTTAGTTTATTATTGTTTATCTTTTAATATGAATCTTTATGTTTGTCAGAATTATAGAGAGGATGGTTTAATAATGAAATCTATAATTTTATTAACTATTCTTTCTATTTGTGGTGGTAGAATTTTAAGTTGATTTATATTTTCTACTCCTATTTTAATTGTTTTACCTTTAAGTTTAAAAATAATACCTTTAGTTTTTATTTTGTTGGGTGGTTGACTTGGGTATGAACTTTCTTTTTCTAATTATTTTAGAAGGGTTTATTCTTTACGTTATTATTTTATTTCTTTTTTTTCTGGATCTATATGATTTATACCTTTTTTTAGTACTTTTTTAGTAAGAGATCCTTTTTTATCTCTTTCTAAGAATTATTATGAAGTAATAGACTCTGGTTGAGGGGAATATTTTGTTTCAAGGGCATCTTATATCTTAAGTTCTTCTTTTAGAAAGCTTTATAATTTTTATCATTTTAATAATTTGAAGTTATTTATTATGGTATTTTTTATTTTATTTATCTTTATTTTAATT
>ND5_PT
ATTGTAGGGATAGTTTCTTTATATATTTTAGGGGGATTTTTATTATTACTATTTGGTATATTTTTTGTTTTAATTGGAATTACTTTTTTATTAAATGATTATATAATTTTTTTGGATTGGGAGTTTTTGAGTTTGAATAGAACTTGTATAACTATAACTTTATTTTTTGATTGAATGTCTTTAATCTTTGTTGGTTGTGTTTTTTTAATTTCTTCTATAGTTATTTATTATAGAGACTCTTATATATCTTCTGATAACGATAGGGTTCGTTTTTATTTTCTTGTTTTTTTATTTGTTATATCTATAATAATAATAATTATTAGTCCAAATTTAATTAGAATTTTAATTGGTTGAGATGGTCTCGGCCTTGTCTCTTATTGTCTGGTAATTTACTTCCAGAATTATAAGTCTTACTCTGCAGGCATACTGACTATCTTAACTAATCGTATTGGTGATGTTGCTATTTTGTTGGCTATTGCTTGAATAATTAATTTTGGTAGTTGACATTATATTTTTTATATTTATTCTTGGGATTCTTGGTGTTATTTTCTTGTTTTTTTAATTGTTTTGGCTGGTTTTACTAAAAGAGCTCAAATTCCCTTTTCTTCTTGATTACCTGCTGCTATGGCAGCTCCTACTCCAGTTTCTTCTCTTGTTCACTCTTCTACTCTGGTTACTGCTGGGGTTTATTTATTAATTCGTTTTTCACATATATTTAATAATTTGGATTGTTCTTTTTTATTAATGTTTAGTATATTAACTATATTTATGTCTGGTTTGGGTGCTAATTTTGAATATGATATAAAGAAAATTATTGCGTTGTCTACTTTAAGTCAACTTGGTTTAATAATATCTATTTTATTTATGGGTTTTCCTTTATTAGCTTTTTTTCACCTTTTAAGTCATGCTTTTTTTAAGGCTTTGCTTTTTTTGTGTGCAGGTTTAATTATTCATAGTATAAGTGATTCTCAGGATATTCGTCATATGGGTTGTGTAGTTAACCAACTTCCTTTTACTTGTACTTGTTTTATAATTTCTAATTTTTCTTTATGTGGCTTACCTTTTATGTCTGGGTTTTATTCTAAGGATATTATTTTGGAGATGGTGATAACTTCTTCTTATAATTTTTTTGTTTTTTTAATTTTTTTTATTTCAGTGGGTTTAACTGTTTCTTATAGTGTGCGTTTAGTTTATTATTGTTTATCTTTTAATATGAATTTATATGTTTGTCAGAATTATTGTGAGGATAGTTTAATAATGAAGTCTATGGTTTTATTAACTATTCTTTCTGTTTGTGGTGGAAGTATTTTAAGTTGATTTTTATTTTCTTTTCCTATTTTAGTTGTTTTACCCTTGGGTTTAAAAATAATGCCTTTAATTTTTATTTTGTTTGGCGGTTGACTTGGTTATGAACTTTCTTTTTCTAATTATTTTACTAGGGTTTATTCATTGCGTTATTATTTTATTTCTTTTTTTAGAGGATCTATGTGATTTATGCCTTTTTTTAGAACTTTTATAGTGAGAGGTCCTTTTTTATCTCTTTCTAAGAATTATTATGAAGTTATGGATTCGGGTTGGGGTGAATATTTTATTTCTAAGTCGTCTTATATTGTAAGCTCTTCTTTTAGTAAGTTATATAGTTTTTATCATTTTAATAATTTAAAGTTGTTTATTATAGTATTTTTTATTTTATTTATCTTTATTTTGATT


>ND6_PA
ATATTTATATTAACAATAATAATATCCCTATTAATAAGATTAACTTTCCCAACAATAAAACACCCCCTCAGAATAGGATTAATTTTAATTCTTCAAACAATTATTATTGCAATAATTAGAGGAATAATAATTAATATATTTTGATTCTCCTACATCTTAATCATAACAATCTTAAGAGGAATACTAGTATTGTTCATTTATATAGCAAGAGTGGCCTCAAATGAAAAATTTAATTCATCATTGAAAAACTCTAGTTATGTAATCTTTCTATTTTCTTTATCCATTATCCTCTCCCTTTTCGTAGACCAACTAGAAATAAGAAAAAAATGGCCTACGAAAAGGGAAAGTATTATGGATACGGAATATCTAATAACACTTAACAAGATATTTAATGTTCATAATATATATCTCACTATTGTGATAATTAGCTATTTATTCCTGACAATAATTATTATTTCATACATTGTAAATGTCCATGAAGGACCTCTCCGGATAAAGAAC
>ND6_PAY
ATTATAATATTCATAATAATTATATCATTAATAATAAGAATATTATTCCCAATAATAAGACACCCCCTTAGAATAGGGCTAATCTTAATTATACAAACAATCATTATTGCAATAATCAGAGGAATAATAATTAATATATTTTGATTTTCATACATCTTAATCATAACCATTCTTAGAGGAATACTCGTACTATTTATTTACATAGCAAGAGTGGCCTCAAACGAAAAATTCAATTCATCCCTGAAAACATCAATATGTATGATACTAATATTTTCTTTATCCATTATCCTCTCCTTTTTCGTGGACCAATTGGAAATAAAAAAAAACTGATCCCCGAAAAAGGAAAGTATTATGGATGCGGAATATCTTCTAACACTTAACAAGATATTTAACATTCATAATATATATATCATTGTTATAATAGTTACTTACTTATTCCTGACAATAATTGTTATTTCATACATTGTAAATGTACACGAAGGACCTCTCCGAATAAAGAAC
>ND6_PF
ATTATAATATTCATAATAATAATATCGTTAATAATAAGAATACTATTCCCAATAATAAGACACCCCCTTAGAATAGGATTAATCTTAATTATACAAACAATCATTATTGCAATAATCAGAGGAATAATAATTAATATATTTTGATTTTCATATATTTTAATCATAACTATTCTTAGAGGAATGCTTGTGTTATTCATTTACATAGCAAGAGTAGCCTCAAACGAAAAATTCAATTCATCCCTGAAAACATCAATATGTATGATACTAATATTTTCTTTATCCATTATCCTCTCCTTTTTCGTGGACCAATTAGAAATAAAAAAAAACTGATCCCCGAAAAAGGAAAGTATTATGGATGCGGAATATCTTCTAACACTTGGCAAGATATTCAATATTCATAATATATATATCATTATTATAATGGTTACTTACTTATTCCTGACAATAATTATTATTTCATACATTGTAAATGTACACGAAGGACCTCTCCGAATAAAGAAC
>ND6_PL
ATCATATTTTTCATAATAATAATATCATTATTAATAAGAATCTTATTCCCAATAATAAAACACCCCCTTAGAATAGGATTAATTTTAATTATACAAACAATTATTATTGCAATAATCAGAGGAATAATAATCAACATATTTTGATTTTCATACATTTTAATCATAACAATCCTGAGAGGAATGCTTGTTTTATTCATTTACATAGCAAGAATTGCCTCAAATGAAAAATTTAATTCATCCATGAAAACATCAATGCATGTGATTCTAATATTTTCTTTATCCATTATCCTCTCCTTTTTCGTGGACCAGATAGAAATAATAAAAAATTGGCCCCCAAAAAAGGAGAGTATTATGGATGCGGAATATCTTCTAACACTAAATAAGATATTTAATATACATAATATATATATCATTATTTTAATAATTGCCTATTTATTCCTGACAATAATTATTATTTCATACATTGTAAATGTCCATGAAGGACCTCTCCGGATAAAGAAC
>ND6_PT
ATTATAATATTCATAATAATAATATCATTAATAATAAGAATATTATTCCCAATAATAAGACACCCCCTTAGAATAGGATTAATCTTAATTATACAAACAATCATTATTGCAATAATCAGAGGAATAATAATTAATATATTTTGATTTTCATATATTTTAATCATAACTATTCTTAGAGGAATGCTTGTGTTATTCATTTACATGGCAAGAGTAGCTTCAAACGAAAAATTCAATTCATCCCTGAAAACATCAATATGCATGATACTAATATTTTCTTTATCCATTATCCTCTCCTTTTTCGTGGACCAATTAGAAATAAAAAAAAACTGATCCCCGAAAAAGGAAAGTATTATGGATGCGGAATATCTTCTAACACTTGGCAAGATATTTAATATCCATAATATATATATCATTATTATGATGGTTACTTACTTATTCCTGACAATAATTGTTATTTCATACATTGTAAATGTACACGAAGGACCTCTCCGAATAAAGAAC


>Barcoding_region_PA
TATTTTTTGTTCGGAGCCTGAGCTGGAATAGTGGGTACATCCCTCAGATGATTAATTCGTATTGAACTTGGACAACCTGGATCTTTTATTGGAGATGATCAAACATATAACGTTGTTGTAACAGCACATGCCTTCGTAATAATTTTTTTCATAGTTATGCCTATTATAATTGGAGGATTTGGTAACTGATTAGTACCCCTTATAATTGGAGCCCCTGATATAGCATTCCCACGAATAAATAATATAAGATTTTGACTTCTCCCCCCATCCCTAACACTTTTACTAGTTAGAAGAATTGTGGAAAGTGGTGCAGGGACAGGATGAACTGTTTATCCCCCTCTTTCTAGAAACATTGCCCATAGAGGAGCATCTGTAGACTTGGCTATTTTTAGATTACATTTAGCAGGTGTCAGATCAATTCTTGGAGCCGTAAATTTTATCTCTACTATTATTAACATACGACCTAGGGGAATAACAATAGAACGAATCCCGTTATTTGTTTGATCTGTAGGAATTACTGCATTATTGTTACTTCTGAGACTACCTGTCCTTGCAGGAGCAATTACCATATTATTAACCGATCGTAATTTTAATACCACATTCTTTGACCCAGCAGGGGGAGGTGACCCAATTCTATATCAACACCTATTCTGATTTTTTGGACA
>Barcoding_region_PAY
TATTTTTTGTTTGGGGCCTGAGCAGGAATAGTAGGGACATCTCTTAGATGATTAATTCGTATTGAGTTAGGTCAACCAGGATCTTTTATTGGTGATGATCAAACTTATAATGTTGTTGTAACTGCACATGCATTCGTAATAATTTTCTTCATGGTTATACCAATTATAATTGGAGGATTCGGTAACTGACTAGTACCCCTTATAATTGGAGCACCAGATATAGCATTCCCCCGAATAAATAATATAAGATTTTGGTTATTACCCCCCTCACTAACATTATTACTAGTAAGTAGAATCGTAGAAAGAGGTGCAGGAACAGGGTGAACAGTTTACCCACCATTATCCAGAAATATCGCCCACAGAGGTGCATCTGTAGACTTAGCAATTTTTAGATTACATTTAGCAGGAGTTAGATCAATCCTAGGGGCTGTAAATTTTATTTCAACAATTATTAACATACGACCTAAGGGAATAACTATAGAACGAATTCCTTTATTTGTGTGATCAGTAGGAATTACTGCTCTATTATTATTATTAAGATTACCTGTACTAGCAGGAGCAATTACAATATTACTGACCGATCGTAATTTCAATACCACATTTTTTGACCCTGCCGGAGGGGGAGACCCAATCTTGTATCAACATTTATTTTGATTTTTTGGACA
>Barcoding_region_PF
TATTTTTTGTTTGGAGCCTGAGCAGGAATAGTAGGGACATCTCTCAGATGATTAATTCGTATTGAGTTAGGTCAACCAGGGTCTTTTATTGGTGATGATCAAACTTATAATGTTGTTGTAACTGCACATGCATTCGTAATAATTTTCTTCATGGTTATACCAATTATAATTGGAGGATTCGGTAACTGATTAGTACCCCTTATAATTGGAGCACCAGATATAGCATTCCCCCGAATAAATAACATAAGATTCTGATTATTACCCCCATCACTAACACTATTACTAGTAAGTAGAATCGTGGAAAGAGGTGCAGGGACAGGATGAACAGTTTATCCACCATTATCTAGAAATATCGCCCACAGAGGTGCATCTGTAGATTTAGCAATTTTTAGATTACATTTAGCAGGAGTTAGATCAATTCTGGGAGCTGTAAATTTTATTTCAACAATTATTAATATACGACCTAAGGGAATAACTATAGAACGAATTCCTTTATTTGTATGATCAGTAGGAATTACTGCATTATTATTATTATTAAGATTGCCTGTACTAGCAGGAGCAATTACAATATTACTGACCGATCGTAATTTTAATACCACATTTTTTGACCCTGCCGGAGGAGGAGACCCAATCTTATATCAACATTTATTTTGATTTTTTGGACA
>Barcoding_region_PL
TATTTTTTGTTCGGAGCCTGAGCAGGAATAGTAGGAACATCCTTAAGATGATTAATTCGAATTGAGCTAGGACAACCAGGATCTTTTATTGGAGATGATCAAACTTACAATGTTGTTGTAACTGCACATGCATTTGTAATAATTTTCTTTATAGTTATACCTATTATAATTGGAGGATTCGGTAACTGATTAGTTCCCCTTATGATTGGGGCGCCTGATATGGCATTCCCTCGAATAAATAACATAAGATTTTGATTATTACCACCATCACTTACATTATTATTAGTTAGAAGAATTGTAGAAAGTGGGGCAGGGACAGGATGAACAGTATATCCTCCATTATCAAGTAATATTGCTCACAGAGGAGCATCAGTAGATTTGGCTATTTTTAGACTCCACTTAGCAGGTGTTAGATCAATTCTAGGAGCAGTAAACTTTATTTCAACAATTATTAATATACGACCTAGGGGTATAACTATAGAACGAATTCCTTTATTTGTTTGATCAGTAGGAATTACTGCACTTTTACTACTACTTAGACTACCTGTTCTAGCAGGAGCAATTACTATATTATTAACTGATCGTAATTTTAACACTACTTTTTTTGACCCAGCAGGGGGTGGAGATCCAATTTTATATCAACATTTATTCTGATTTTTTGGACA
>Barcoding_region_PT
TATTTTTTGTTTGGAGCCTGAGCAGGAATAGTAGGAACATCTCTCAGATGATTAATTCGTATTGAGCTAGGTCAACCAGGATCTTTTATTGGTGATGATCAAACTTATAATGTTGTTGTAACTGCACATGCATTCGTAATAATTTTCTTCATGGTTATACCAATTATAATTGGTGGATTCGGTAACTGATTAGTACCCCTTATAATTGGAGCACCAGATATAGCATTCCCCCGAATAAATAACATAAGATTTTGATTATTACCCCCATCACTAACACTATTACTAGTAAGTAGAATCGTGGAAAGAGGTGCAGGGACAGGATGAACAGTTTACCCACCATTATCTAGAAATATCGCCCACAGAGGTGCATCTGTAGATTTAGCAATTTTTAGATTACATTTAGCAGGAGTTAGATCAATTCTAGGAGCTGTAAATTTTATTTCAACAATTATTAATATACGACCTAAGGGAATAACTATAGAACGAATTCCTTTATTTGTATGATCAGTAGGAATTACTGCATTATTATTATTATTAAGATTACCTGTACTAGCAGGAGCAATTACAATATTACTGACCGATCGTAATTTTAATACCACATTTTTTGACCCTGCCGGAGGGGGAGACCCAATCTTATACCAACATTTATTTTGATTTTTTGGACA


>Concatenated_13_PCGs_PA
ATGATAACTAATTTATTCTCAACCTTCGATCCCTGCTCCTCAATTTCAATATCAATCAACTGAATTAGAACATTTTTAGGATTTTTCTTAATTCCCGGAATATTTTGGGCCATACCATCACGATACAATTATATTATTTATTCTATTTATAGAAAATTATATATTGAATTTAAAACCCTACTAGGAGAAAAAAGAAAAGGAATTAAATTAATTTTTATTGGAACGTTTATATTTATTCTATTTAATAACATAATAGGGTTATTACCTTATGTATTTACAAGAAGAAGTCATCTAATTTTTACCCTAGCCTTAGCCCTACCCATATGATTATCATTAATACTATTTGGATGAATTAATAACACTCAACATATATTTGCCCACTTAATCCCAGAAGGGAGTCCCGCAGTCCTTATACCATTTATGGCCTGCATTGAAACAATTAGAAATATTATTCGACCAGGGTCACTAGCAGTGCGATTAACTGCGAATATAATTGCAGGACACTTATTAATATGTTTATTAGGGAATAATATAACAGAAGCAACAATAATAATCCCCTTAATTATAAGAATTCAAATTATACTTATACTATTTGAAACTGCTGTATCATTAATTCAAGCTTATGTATTTTCCATCCTAAGTACCCTTTATACTTCTGAAGTAATTTATGAAAATACACAGTAA---------------------------ATTCCACAAATAGCACCCCTTTGATGATCAATTTTATTCCTAACTTTTTTTGTATCATTCCTTATAATATGTATTATTATACATTTTCAAAATACACAAGAATCCGCCAAAACATTAAAAGAAACACCTGAAATTAAAATAATAAATTGAAAATGATAAATGAATAAATGACTTTACTCTACAAACCACAGGGACATTGGGACTCTATATTTTTTGTTCGGAGCCTGAGCTGGAATAGTGGGTACATCCCTCAGATGATTAATTCGTATTGAACTTGGACAACCTGGATCTTTTATTGGAGATGATCAAACATATAACGTTGTTGTAACAGCACATGCCTTCGTAATAATTTTTTTCATAGTTATGCCTATTATAATTGGAGGATTTGGTAACTGATTAGTACCCCTTATAATTGGAGCCCCTGATATAGCATTCCCACGAATAAATAATATAAGATTTTGACTTCTCCCCCCATCCCTAACACTTTTACTAGTTAGAAGAATTGTGGAAAGTGGTGCAGGGACAGGATGAACTGTTTATCCCCCTCTTTCTAGAAACATTGCCCATAGAGGAGCATCTGTAGACTTGGCTATTTTTAGATTACATTTAGCAGGTGTCAGATCAATTCTTGGAGCCGTAAATTTTATCTCTACTATTATTAACATACGACCTAGGGGAATAACAATAGAACGAATCCCGTTATTTGTTTGATCTGTAGGAATTACTGCATTATTGTTACTTCTGAGACTACCTGTCCTTGCAGGAGCAATTACCATATTATTAACCGATCGTAATTTTAATACCACATTCTTTGACCCAGCAGGGGGAGGTGACCCAATTCTATATCAACACCTATTCTGATTTTTTGGACATCCTGAAGTATACATTTTAATTTTACCCGGATTCGGATTAATTTCACACATTATTGCAATAGAAACAGGAAAAGTTGAACCCTTTGGATCTTTAGGAATAATTTATGCCATGCTAACTATTGGACTATTAGGATTTATTGTATGAGCACATCATATATTTACTGTAGGGATAGATGTTGACACCCGAGCATATTTTACTTCCGCAACAATAATTATTGCTGTACCAACAGGTATCAAAATTTTTAGATGACTGGCAACATTACATGGAAGACTAATTAATTGATCACCTAGAATTATTTGAGCAATGGGATTTGTATTTCTTTTTACAATTGGAGGATTAACTGGAGTAATTTTAGCTAATTCTAGAATTGACATCACACTTCATGATACATACTACGTTGTAGCACACTTCCACTACGTTTTATCTATAGGAGCAGTCTTTGCAATTATAGGAGGAGTAATTCAATGATTCCCCCTAGTCACTGGAATAACATTAAATCCAAGATGATTAAAAACACAGTTCTTCATTATATTTGTAGGAGTCAATCTAACATTTTTTCCACAACACTTCCTGGGACTAGCAGGTATGCCTCGCCGATATTCTGATTACCCAGACAGATACACTTGTTGAAATACTATTTCAACAATCGGAAGATCTATTTCAATCATCGGAATTATATTGTTTATCTTCACCCTGTGAGAAGCCTTTGTGTCAAAACGACAAATTCTATTCTCCGAAAGAATGCCATCTAATATTGAATGACTACAAAAGTATCCTCCCGCTGAACATTCCTATTCGGAACTCCCAATTTTAACATCCTCTTAAATCGCAACATGAGCTAATCTTGGACTTCAAGATGCAAATTCACCAATTATAGAACAATTAATTATATTCCATGACCATGCAATAATAATTTTAGTTATAATTACAATTTTAGTAGCATATATAATAACAACTCTGATATTTAATAGAATTATTAATCGTAATCTACTTGAAGGACAAACGATTGAATTAATTTGAACTGTAGTACCTGCTATTACACTAATCTTTATTGCACTACCATCACTACGAATTTTATACTTAATAGATGAAGTTAATAACCCCCTAGTTACAGTTAAAGCAATTGGACATCAATGATATTGAAGATATGAATACTCAGATTTTAAAAATATTGAATTTGATTCATATATAAAGCCAACAAATGAATTAGAATTAGAAGACTTCCGATTATTAGATGTTGACAACCGTGTAATTTTACCAATAAAAACACCTGTACGCATCCTAGTAACATCCGGAGATGTAATTCACTCTTGAACTATCCCTAGTATTGGGGTTAAAATTGATGGAACTCCCGGACGATTAAATCAAGGAAGATTTACACTCCTTCGCCCCGGAGTTATATTTGGACAATGTTCAGAAATCTGCGGAGCAAACCATAGATTTATACCTATTGCCGTAGAAAGCGTATCAACTGAGTGCTTTTTAAACTGAATAAAGAATTATATGAAAATACACAGTAACCATCCATTTCACCTTGTAGATTATAGACCATGACCACTGACAGGATCAATTGGAGCAATAACATTAACTTCAGGAATAATTATATGATTCCATAAAAATAATATATCTTTATTCTTCTTAGGAATTACAATTTTAGGATTAACAATAATCCAATGATGACGAGACATTTGCCGAGAAGGAACATACCAGGGTAAACATACATCACCTGTAGTTAGAGGATTAAAGTGAGGGATAATTCTATTTATTATTTCAGAAGTATTTTTCTTCGTATCATTCTTTTGAGCATTCTTCCATAGAAGTCTATCACCTACTGTAGAAATCGGAATAATATGACCGCCCAAGGGAATTTTAACCTTTGACCCCATAAATATTCCACTATTAAATACAATAATTTTGTTATGTTCAGGAATTACTGTAACATGAGCACATCATAGACTTATAGAGGGCAAACATTCACAAACAACACAAGCATTATTTTTAACTGTCATTCTAGGAGTATACTTTACAATACTTCAAGCATATGAATATTATGAATCTAGATTCGCTATTAGAGACTCAATTTATGGGTCATGCTTCTTTATGGCCACAGGATTCCATGGAATTCATGTAATTATTGGAACTACATTTCTAATAATTTGTTTAATACGACATATAATATGCCATTTCTCCTCAAAACATCATTTTGGGTTTGAAGCAGCTGCATGATACTGACATTTTGTAGATGTAGTCTGATTATTCCTGTATATTTCAATTTACTGATGAGGTAGTATGAATAAACCTATCCGAAAAACACACCCTCTGTTTAAGATTATTAACGGATCACTAATTGATTTACCAGCGCCATCTAACATTTCCTTATGATGAAACTTCGGATCGTTATTAAGAATATGTTTAATAATTCAAATTATTACAGGTATTTTTTTAGCCATACATTATACATGTGATATTGAAATAGCATTTAAAAGAGTTATTCATATTTGTCGAGATGTAAATAACGGTTGATTATTACGAAATTTACATGCAAATGGAGCCTCATTATTCTTTATATGTCTTTATCTTCATATTGGACGAGGGGTATATTATGGATCATACAAACTCCATATAACTTGAATAGTAGGAATTATTATATTATTTTTAATTATAGGAACTGCATTTTTAGGATATGTATTACCATGAGGACAAATATCATTATGAGGAGCTACAGTTATCACTAATTTATTATCAGCAGTCCCATATTTAGGCAGAGATATAGTTAAATGACTATGGGGAGGATTTTCCGTAGATAATGCTACATTAACACGATTTTTTGCCCTACATTTTCTTTTACCGTTTATTATTGCAGCATTTACTGTAATTCATCTACTTTTTTTGCACCAAACAGGGTCTAACAATCCCCTGGGAACAAATTCCAATTTAGATAAAATTCCATTCCACCCATATTATTCAATTAGGGACTTAATGGGGGTGAGAGTTACCTTAATAATATTTATTATACTTAATTTATTAGAACCCCGATTATTAGGAGATCCTGAAAATTTTATCCCAGCAAATCCCCTAGTAACACCAGTTCACATTCAACCAGAATGATACTTCCTATTTGCATATGCAATTTTACGTTCAATTCCCAATAAATTAGGAGGAGTAATTGCTATAGTTATAGCAATTGCCATTATTGCAATTCTGCCAATTACTAATAATAGAAAATTTCAAGGAAATAGTTTTTACCCACTGAACCAAATTATATTTTGATTCCTAACAACAACAATAATTTTATTAACCTGGATTGGAGCTCGACCTGCAGAAGAACCATATATTTTCACAGGACAAGTATTAACAGTCATCTACTTTTCCTACTTTATTGTTAATCCAGGAATTTTGACCCTATGGGATAAATTAACAGATTAA------ATGTTTTTAGTTCCTTATTTAATTACAATTATTTTTGTTTTAGTTTCGGTGGCTTTTGTGACTTTACTAGAGCGTAGGGTTCTGGGTTATATTCAACTTCGTAAGGGTCCCAATAAGGTAGGTTTAATGGGATTATTACAGCCCTTTTCTGATGGTATTAAGTTGTTTTTTAAGGAGCAAACTTACCCCTATTTATCTAATTTTTTAGTTTATTACTTTTCTCCAGTTTTTATGTTGTGTTTATCTATAGCTTTGTGGACATTATTTCCTTATCTTGTTAATGTATATAATTTTAATTTTGGGGTTTTATTTTTTTTATGTTGTACTGGTATGGGAGTCTATGGTGTTCTTTTATCAGGTTGGAGATCTAATTCTAATTATGCTTTATTAGGGGGCCTTCGTTCTGTGGCCCAAACTATTTCTTATGAAGTAAGAATGGCATTAATTATAATTTGTTTTTTGATTTTTATTTTTAGTTTTGACTTTATGGATTTTATAATTTATCAAAGGAATATTTGATTTATTTTCTTTTCTTTTCCTTTATTTTTTTGTTGATTTTCTTCTTGCTTGGCTGAAACTAATCGCTCTCCTTTTGATTTTGCTGAAGGGGAGAGAGAGCTTGTTTCTGGTTTTAATGTTGAATATAGCAGAGGGGGTTTTGCTTTTATTTTCTTATCAGAATATATAAATATTATTTTTATAAGACTTTTAACTTGTATTATTTTTTTTGGTTGTGATATTTATTCTTTATTTTTTTATATTAAATTAACTTTTATTATTTTTATATTTATTTGGGTTCGAGGGAGTTTGCCCCGTTATCGATATGATAAATTAATGTATTTAACTTGAAAGGTTTTCCTACCTTTGTCATTGAATTACTTATTATTCTTTTCAGGGTTTCTTACAATAATTATGTTTGTACTAGGATAGATGCCAAATGTTAGAAAATTATTGTTTATTATAACCCTTATCACTGGGACTATTTTAGTTTTAAGATCTGAAACATGATTTGGTATGTGGATAGGATTAGAAATAAATATACTTAGATTTATTCCTATTATATTTAAAAATAAAAGAATAAAATCTGCAGAAAGATGTATAATTTATTTCCTAGTTCAAAGAATTGGATCTATTCTCATATTAATATTAGTATTAACTAATTCATCGCTCATAATGCTCCCTTATGTGGCAGATGAGTTAGTTAATACTATATTAGTATTTAGAATGGCCATTAAATTAGGAATCCCACCCTTCCATTTCTGATTTCCAGAGATTATCAAAAAAATAGAATGGGCAGAAAGCTTAATTCTTATAACATGACAAAAAATTGCACCACTAACCATCTTATCTTACTTATTATCTGAGTCTAAAATTACCCCCATCCTGATTATAACTTCTGTAATTATTGGGGCATTAGGCGGATTAAATCAAACTTCCATCCAAAAAATTATAGCATTTTCCTCTATTAATCATATAGGATGAATAATTGCGTGTATAATACTTAATAACACTTTATGAATTACCTATTTATTAATCTATTCAATTATTGTTATTATGATAATTTATATTTTTAATAAGTATTCTACATTTTATATTAACCAACTGACCTTATTTAGTTCCAATTTTTCAGAAAAAATATTAATTATTATTTTATTCTTAAGATTAGGAGGACTTCCGCCATTTCTAGGATTCTTACCTAAATGAATAGTTATTCAAACTATAATTACTTCAAATACATTTCCCACTCTTATTATTATAATTTTATCTTCCCTGATTACACTATTTTATTATTTACGATTAATTAGATCAAGCCTTATAATTAATTCCCCTTCATGAAAATGAACTACTTTAAGAAGT------ATTCAACCAAAATGAAGAACTTTTATAATTTTATTAAATTTAACCCTTCCAATAATTCTAACTTTTAGCCTTTAAATTTTTATAATTATAATATCTATTATATTAGCATTAGTAATCTCGCTCACTTTAATAATTTTATGCACCATTATTGCAAAAAAGTCAATTCTAGACCGAGAGAAAATGTCACCATTTGAATGTGGATTCGACCCTAAAAGATCATCCCGCATACCATTTTCAATTCAATTCTTCCTAATTGCAGTTCTTTTTCTAATTTTTGATATTGAAATCGTAATTATTCTACCAATAATTATTACATTAAGGAGAAGAAGATTAATTACATGGATAATTACAGTAACAGCCTTTATTATAATTCTTATTGGAGGATTATATCATGAATGAAATAACAGAGCCCTAGAATGAGCTAAAATGATAAGAATACTGTTTTATATTATATTTATGGTCCCCTTGTTATTTTGTTCTTATTGATGAATATTTTGCTTATGTTTAGTTTTCGGTTTTTTCTATTTTTTTAATGTATTTTGATTTAATAATTATTATAGAATAATCAGTTATTCTATAGGGGGTGATGCATTATCAATAAGTCTAATTTTTTTAAGATTATGGATTGTATTTCTTATATTAGTTGCTAGATTTATGATTTATCGGGACTATAATTATCATGTAGAATTCATTTTAGTGAATTTTTTTCTTTTATTATTTTTAATTTTATCTTTTGGTACTATGAATATTTTAATTTTTTATTTGTTTTTTGAATCTTCTTTAATTCCAACTTTGTTTTTAATTTTTGGCTGGGGTTATCAGCCTGAACGTTTGAGAGCTGGGTTTTATCTTCTTTTTTATACTTTATTTGCTTCTTTGCCTTTACTTTTATGTATTTTTATAATTGGCAGAAATTCAATAACTTTATTTTATTTTTTAATTCAGGTTGATTGTAATTTTTACATTTATTTGTCTTTAATTGGTGCTTTTTTAATTAGGATACCTATAATTTTTGTTCATTTTTGACTTCCTAGGGCTCATGTTGAGGCTCCTATTTCTGGTTCTATAATTTTAGCTGGAGTATTATTAAAGTTAGGGGGTTATGGATTAATACGTGTTTTTTCTTTTATTTATTCTTATTCAGTTTCTTATAATTATATTTGAATTGGTTTAAGATTATATGGTTCTGTTTTGGTTGGTGTTTTATGTCTTTTCCAGGTAGATATTAAGTCAATAATTGCTTATTCTTCAGTTGCTCATATAGGTTTAGTTTTGTGCGGGATTATATCTGTAAATTATTGGGGTCTTTGTGGTTCATTAATTTTAATAATTGGTCATGGTCTTTGTTCATCTGGTTTGTTTTGTTTAGCAAATATTATTTATGAAAAATTGAATAGACGAAGTTTTTTAATTAATAGGGGCTTATTATGTTTTATGCCTTCTTTGTCTTTATTTTGATTTATTTTAAGATCCAATAATATGGCTTCTCCAATTTCTCTAAATTTATTAGGTGAAATTATACTCATTAACAGAATTATGGGTTGGAGAAGATTTGGTTTTTTATTTTTAGGGCTATCATCTTTTTTGAGTTGTTGTTATAGAATTTATTTATTTTCTTATATTCAACATGGCTCTTTTTATAGAGGTATTACAAAATTTAATTGTGTGACTGTTCGAGAGTATTCTTTAATTTTGCTTCATTTAGTTCCTTTAAATATTATTGTTTTAAAGTCGGATATTTTTGTTCTTTGATTGTAAATGTTTGATATTTTTTATCTTGTTATTGGGTTCATGTTTTTTTCTGGGTTGTTTACTTTTTGCTCTATGCGTAGGCATTTACTTTTGACTTTATTAAGTTTGGAATTTTTATCAATATGTTTATATTTAATTATGTTTTCTTTTTTGTTTTCTTATAGTTTTTCTTATTATTTTCTTTTGGTTTATTTAGTTTTTGTTGTTTGTGAGGGTGCCTTGGGTTTAGGTATTTTAGTTTCTATAATTCGTAGACATGGTAATGATCATATTTCTGGTCTTTCTATTTTGGGATGATAAATTGTAGGAGTCATATCTTTATATATTGTAGGTGGTTTTTTATTATTGCTAGCTGGGTTTTGTTTTATTTTTACGGGTATTGTTTTTTTGATTTATGATTATTCAATTTTTTTAGATTGAGAATTTTTAAGTATTAACAGAACTTGTTTAACTATAACTTTGTTTTTTGATTGAATGTCTTTAATTTTTGTTGGTTGTGTTTTTTTAATTTCTTCCATGGTTATTTATTATAGAGATTCTTATATATCTGCTGATGGTGATAAGGTTCGTTTTTATTTTCTTGTTTTTATGTTTGTAATATCTATAATAATAATAATTATTAGTCCTAATTTAATTAGAATTTTAATTGGTTGGGATGGTTTGGGTCTTGTTTCTTATTGTTTGGTTATTTATTTTCAGAATTATAAATCTTATTCTGCAGGGATATTAACTATTTTAACTAATCGTGTAGGGGATGTCGCTATTTTATTAGCTATTGCTTGAATAATTAATTTTGGTAGATGACATTTTATTTTTTATGTATATTCATGAGATTCTTGATGTTATTATCTTATTTTTTTGGTTGTTTTGGCTGGTTTTACAAGGAGAGCTCAAATTCCTTTTTCTTCATGACTTCCTGCTGCCATGGCAGCTCCTACTCCTGTTTCTTCATTAGTTCATTCTAGAACCTTAGTTACTGCCGGTGTTTATTTACTAATTCGTTTTTCTCATATGTTTAATAATGTAGATTGTTCATTTTTATTAATATTTTCTATACTTACAATGTTTATATCGGGGTTGGGGGCTAATTTTGAATATGATATAAAAAGGATTATTGCTCTTTCAACTTTAAGTCAGTTAGGTTTAATAATGTCTATTTTATTTATAGGTTTTCCTTTATTGGCCTTTTTTCATTTATTAAGTCACGCCTTTTTTAAGGCTTTACTTTTTTTGTGTGCAGGATTAATTATTCATGGAATAAGAGATTCTCAGGATATTCGTCATATGGGCTGTGTAGTTAACCAGCTTCCTTTTACTTGTACTTGTTTTATAATTTCTAATTTTTCTTTGTGTGGTCTTCCTTTTATGTCGGGATTTTATTCTAAGGATATTATCTTGGAGATGGTGATAACTTCTTCATATAATTTTTTTGTGTTTTTAATCTTTTTTATTTCTGTTGGTTTAACTGTTTCTTACAGTGTTCGTTTAATTTATTATTGTTTATCTTTCAATATAAATCTCTATGTTTGTCAAAATTATTCTGAGGATGGTTTAATAATAAAATCTATAATTTTTATAACTATTCTTTCTATTTGTGGGGGAAGAATTTTAAGTTGGTTTTTATTTAATTGTCCTGCTTTAATTGTACTTCCCTTGGGGTTTAAAATCATACCCCTAATTTTTATTGTTTTAGGGGGATGACTGGGTTACGAACTTTCTTTTTCTAATTATTTTGTTAGGGCTTATTCTTTACGTTATTATTTTATTTCTTTTTTTAGAGGTTCAATATGATTCATGCCTTCTTTTAGAACTTATATATTAAGAGGGCCTTCTTTAATTTTATCTAAGAATTATTATGAGGTAATGGATTCTGGTTGGGGAGAATATATTATTTCTAAGTCTTCATATGTTTGAAGTTCTTTGTTTGCAAAATTGTATAATTTTTATCATTTTAATAATTTAAAGTTGTTTATCACTGTATTTTTTATTTTATTTATTTTTGTTTTGATTATATTTATATTAACAATAATAATATCCCTATTAATAAGATTAACTTTCCCAACAATAAAACACCCCCTCAGAATAGGATTAATTTTAATTCTTCAAACAATTATTATTGCAATAATTAGAGGAATAATAATTAATATATTTTGATTCTCCTACATCTTAATCATAACAATCTTAAGAGGAATACTAGTATTGTTCATTTATATAGCAAGAGTGGCCTCAAATGAAAAATTTAATTCATCATTGAAAAACTCTAGTTATGTAATCTTTCTATTTTCTTTATCCATTATCCTCTCCCTTTTCGTAGACCAACTAGAAATAAGAAAAAAATGGCCTACGAAAAGGGAAAGTATTATGGATACGGAATATCTAATAACACTTAACAAGATATTTAATGTTCATAATATATATCTCACTATTGTGATAATTAGCTATTTATTCCTGACAATAATTATTATTTCATACATTGTAAATGTCCATGAAGGACCTCTCCGGATAAAGAACTAA
>Concatenated_13_PCGs_PAY
ATGATAACTAATCTATTCTCAACATTTGACCCCTGCTCATCTATATCTATATCACTTAATTGAATAAGAACATTTCTAGGATTTATTATAATCCCAGGAATATTTTGAGCTATACCATCACGATATAATTATATCATCTATACCATTTACAGAAAATTATATGTAGAATTTAAAACTTTATTAGGCCCTAAAAGAAAAGGAATTAAATTAATTTTTATTGGAACATTTATATTTATTCTATTTAATAATATATTAGGACTTTTACCTTATGTATTTACAAGAAGTAGACATTTAATTTTTACCCTTACTTTAGCACTACCAATATGATTATCATTAATATTATTTGGATGATTAAACAATACTCAACACATATTTGCCCATCTAATCCCAGAAGGAAGACCTGCAGTTTTAATACCATTTATGGCGTGCATTGAAACAATCAGAAACATTATTCGCCCAGGGTCACTAGCAGTACGATTAACAGCAAATATAATTGCAGGACACTTATTAATGTGTTTACTAGGAAATAATATAACAGAAGCAACAACAGTAATTCCATTAATTATAAGAATCCAAATTATTCTTATATTATTCGAAACAGCCGTTTCATTAATTCAAGCCTACGTATTCTCTATTTTAAGAACATTATATACTTCTGAAGTAATTTATGAAAATACACAGAAACCATCCATTCCATTTAGTAGATTATAGATACCACAAATAGCGCCTTTATGATGATCAATTTTATTCTTAACCTTCCTAACATCATTTTTAATAATATGTATTATTATACATTTCCAAAATACACAAGAACCTATTAAAAGAGATAATAAAATAATTAAAGTAAATTTAATAAATTGAAAATGATAAATGAACAAATGACTTTATTCTACAAACCACAAAGATATTGGAACTTTATATTTTTTGTTTGGGGCCTGAGCAGGAATAGTAGGGACATCTCTTAGATGATTAATTCGTATTGAGTTAGGTCAACCAGGATCTTTTATTGGTGATGATCAAACTTATAATGTTGTTGTAACTGCACATGCATTCGTAATAATTTTCTTCATGGTTATACCAATTATAATTGGAGGATTCGGTAACTGACTAGTACCCCTTATAATTGGAGCACCAGATATAGCATTCCCCCGAATAAATAATATAAGATTTTGGTTATTACCCCCCTCACTAACATTATTACTAGTAAGTAGAATCGTAGAAAGAGGTGCAGGAACAGGGTGAACAGTTTACCCACCATTATCCAGAAATATCGCCCACAGAGGTGCATCTGTAGACTTAGCAATTTTTAGATTACATTTAGCAGGAGTTAGATCAATCCTAGGGGCTGTAAATTTTATTTCAACAATTATTAACATACGACCTAAGGGAATAACTATAGAACGAATTCCTTTATTTGTGTGATCAGTAGGAATTACTGCTCTATTATTATTATTAAGATTACCTGTACTAGCAGGAGCAATTACAATATTACTGACCGATCGTAATTTCAATACCACATTTTTTGACCCTGCCGGAGGGGGAGACCCAATCTTGTATCAACATTTATTTTGATTTTTTGGACACCCAGAAGTTTATATTTTAATTTTACCAGGATTTGGGTTAATTTCCCACATCATCGCTATAGAAACAGGAAAGGCAGAACCCTTCGGGTCATTAGGCATAATTTATGCAATATTGGCTATTGGATTATTAGGGTTTATTGTATGAGCACACCACATATTTACAGTAGGAATAGATGTTGATACCCGAGCATACTTTACTTCAGCAACTATAATTATTGCCGTACCCACAGGAATTAAGATCTTCAGATGATTAGCAACCCTACACGGAAGATTAGTTAATTGGTCCCCAAGAATTATTTGAGCCATGGGATTTGTCTTCTTATTCACAATTGGAGGATTAACTGGTGTTATTTTAGCCAACTCATCAATTGATATCACATTACATGACACTTATTATGTTGTCGCCCACTTCCATTATGTTCTATCTATGGGTGCAGTATTTGCAATTATAGGGGGTGTAATTCAATGATTCCCCCTAATTACAGGAATAACCCTTAACCCAAGATGATTAAAAACACAATTCTTTATTATATTTGTAGGGGTAAATTTAACATTCTTCCCCCAGCATTTCCTAGGGCTAGCTGGAATACCTCGACGATATTCAGACTATCCTGATAGTTATACTTGTTGAAATACAATCTCAACAATTGGTAGATCTATCTCAATTATCGGGATCATATTATTTATTTTTACCTTGTGAGAGGCATTTGTATCAAAGCGACAAATCTTATTTTCTGAAAGCATGCCCTCTAATATTGAATGGTTACAAAAGTATCCACCGGCCGAACACTCATATTCAGAATTACCTATTTTAACAGCATCTTAAATCGCAACATGATCTAATCTAGGACTCCAAGATGCAAACTCACCTATTATAGAACAATTAATTATATTCCATGACCATGCAATAATAATTCTTGTTATAATTACAATTTTAGTAGCCCATATAATAATTACATTAATATTTAATAAAATTATTAATCGAAACCTTTTAGAAGGACAAACAATTGAATTAATCTGAACAATCGTCCCAGCAATTACATTAATTTTTATTGCCCTACCCTCATTGCGAATTTTGTATTTAATGGACGAAGTTAATAATCCATTAGTCACAATTAAGGCAATCGGACACCAGTGATATTGAAGTTATGAATATTCAGATTTCAAAAATATTGAATTTGATTCTTATATAAAACCAACAAATGAATTAGAACTAGATGACTTTCGCCTCTTAGATGTAGATAACCGGGTAATTCTACCTATAAAAACACCCGTACGAATCCTGGTAACATCAAGAGATGTAATTCACTCTTGAACCATTCCAAGAATTGGAGTCAAAATTGACGGAACCCCTGGACGACTTAACCAGGGAAGATTTACTTTATTACGCCCTGGAATTTTATTCGGACAATGTTCTGAAATTTGTGGAGCAAATCATAGATTTATACCTATTGCCATTGAGAGAGTATCTACCGAATGTTTCCTAAACTGAATAAAGAATTATATGAAAATACACAGAAACCATCCATTCCATTTAGTAGATTATAGACCTTGGCCACTAACAGGATCAATTGGAGCAATAACATTAACCTCAGGTATAATCATATGATTCCATAAAAATAATATATTATTATTCTTCCTAGGAATGCTTATTTTAAGACTTACAATAATTCAATGATGGCGGGATATTTGTCGAGAAGCAACATACCAAGGTAAACACACATCACCTGTAGTCAGAGGATTAAAATGAGGAATAATCCTATTCATTATTTCAGAAGTATTCTTCTTTGTATCATTCTTCTGAGCATTCTTCCACAGAAGACTTTCCCCTACTGTAGAAATTGGTATAACATGGCCTCCTAAGGGAATTATAACATTTGACCCCATAAACATTCCATTATTAAATACAATAATTCTTCTATGCTCAGGAATCACTGTAACATGAGCACACCATAGATTAATAGAAAGAAAGCACTCACAAACAACACAAGCACTATTCTTAACCGTAATTTTAGGGTTATATTTTACAATATTACAAGCATATGAATACTATGAATCAAGATTTGCTATTAGTGATTCAGTTTATGGATCATGTTTCTTTATGGCTACAGGATTCCACGGAATTCACGTCATTATTGGAACAACATTCCTTGCAATCTGTTTAATACGACATATTATGTGTCATTTTTCCTCAAAACACCATTTCGGATTTGAAGCAGCCGCATGATACTGACACTTTGTAGATGTTGTATGATTATTCTTATATATTTCAATCTACTGATGAGGTAGTATGAACAAACCTATCCGAAAAACTCACCCTCTATTTAAAATTATTAATGGATCATTAATTGATTTACCGGCACCCTCTAATATTTCCTTGTGATGAAACTTCGGGTCATTATTAAGAATATGTTTAATAATTCAAATCATTACAGGAATCTTCTTGGCAATACATTATACATGCGATATTGAAATAGCATTTAAAAGAGTTATCCACATCTGCCGAGATGTAAATAATGGATGATTATTACGAAATGTTCATGCAAATGGAGCTTCATTATTTTTTATATGTTTATATTTACATATTGGACGAGGTGTTTATTATGGATCCTATAAATTATTCATAACATGAATAGTAGGAATCGTTATATTATTTTTAATTATAGGAACAGCATTCCTGGGGTATGTTTTACCATGAGGACAGATATCATTATGAGGTGCTACAGTTATTACTAATTTGTTATCTGCTGTTCCTTATTTAGGAAGAGATTTAGTTAAATGATTATGAGGAGGATTCTCCGTAGATAATGCAACATTAACACGATTCTTTGCCCTACATTTTTTATTACCATTCATTATTGCAGCATTTACAATAATTCATTTATTATTTTTACACCAAACAGGATCAAACAACCCATTAGGCACTAATTCAAATTTAGATAAAATTCCATTCCACCCTTATTATTCAATTAGGGATCTAATAGGAGTTAGAGTAACATTACTATTATTTATTATATTAAATCTATTAGAACCACGATTATTAGGAGACCCGGAAAACTTTATTCCAGCAAACCCCTTAGTAACCCCTGTACATATTCAACCTGAGTGATACTTCTTATTTGCATATGCAATTTTACGATCAATCCCTAATAAATTAGGAGGAGTAATTGCAATAGTTATAGCAATCGCTATCATCGCAATTTTACCTATCACAAATAAAAGAAAATACCAGGGGAACGCATTCTACCCTATAAGCCAATTTATATTCTGATCTTTAACTACTACAATAATTCTATTAACATGAATTGGGGCACGGCCTGCTGAAGAACCATATATTTTTACAGGACAAACACTAACAGTGATTTATTTCTCTTACTTCATTATTAACCCTGGACTCCTAATTTTATGAGATAAACTAACAGATTAAATAGTAGTGTTTTTAGTTCCCTATTTAATTACAGTAATTTTTGTTTTGGTTTCTGTGGCTTTTGTTACTTTATTAGAACGTAAAGTATTGGGTTATATTCAGCTTCGTAAGGGCCCAAACAAGGTTGGTTTAATGGGTTTATTGCAGCCTTTTTCTGATGGTATTAAATTATTTTTTAAGGAACAGACTTATCCTTATTTATCTAATTTTTTAGTGTATTATTTTTCCCCTGTTTTTATATTATGTTTATCAATAGTTTTATGGACTCTATTTCCTTATTTAGTAAATGTGTATAATTTTAATTTTGGTGTTTTATTTTTTTTATGTTGCACTGGTATGGGTGTTTATGGAGTCCTTTTATCAGGTTGAAGATCAAATTCTAATTATGCTCTTTTAGGGGGCCTTCGATCGGTTGCCCAAACCATTTCTTATGAAGTAAGAATGGCGTTAATTATAATTTGTTTTTTAATTTTTGTTTTTAGTTTTGATTTTATAGATTTTATAATGTACCAAGGGGGTATTTGGTTTGTTTTTCTTTCCTTTCCCTTATTTTTTTGTTGATTTTCTTCTTGTTTAGCAGAAACAAATCGGTCTCCTTTTGATTTTGCTGAAGGGGAGTCAGAACTTGTTTCAGGCTTCAATGTTGAGTATAGAAGAGGTGGGTTTGCATTTATTTTTTTGTCAGAATATATGAATATTATTTTTATAAGACTTTTAACTTGTATTATTTTTTTAGGCTGTGATGTTTATTCATTGTTTTTTTATATTAAGTTAACTTTTGTTATTTTTATATTTATTTGGGTTCGGGGCAGCCTACCTCGTTATCGTTATGATAAATTAATATATTTGACTTGAAAGGTTTTTCTCCCTCTTTCTTTGAATTACTTATTATTTTTTTCAGGGTTTCTTGTAATAATATTATTTTTAATAGGATAAATGCCAAATATTAGAAAATTATTATTTTCAGGGACCCTTATCACTGGAACAATTCTTGTGTTAAGATCAGAAACATGATTAGGTATATGAATGGGATTAGAAATAAACATATTAAGATTTATCCCGATCATGTTTAAAAGAAAAAAAACAAGATCCGCTGAAAGATGTATAATTTATTTCTTAACCCAAAGAATTGGGTCTATCTTAATATTAATATTAGTGTTAACTAATTCATCGCTCATAATGCTCCCTTATGCAGTTGATGAATTAGTTAACACTATATTAGTATTTAGCATGGCCATTAAATTGGGCATCCCTCCCTTCCATTTTTGATTTCCGGAAATTATTAAAAAAATAGAATGGGCAGAAAGCTTAATTCTTATAACATGGCAAAAAATTGCGCCATTAACCATTTTATCTTATTTGTTCCCAGAAACAATTATTGCTCCAATTCTGATTATAACTTCCACTCTCGTAGGGGCAATTGGCGGACTCAACCAAACCTCCACCCATAAAATTATGGCATTTTCATCAATTAATCATATAGGATGAATAATTGCATGCATAAAGCTCAACAATACTTTATGAATAAGATATCTTGTAATTTATTCAATTATCTTAACAATAATGATTTTCATTTTCAATAAATATTCTGTATCATATATTAATCAACTAAATCTAAGATCCGGA---TTTTCAGAAAAAATATTAATTATTATCTTATTTTTGAGATTAGGAGGACTACCCCCATTTTTAGGATTCCTTCCTAAATGAATAGTAATTCAAACTATAGTTATTTCTAACACATTTCCAACATTAATTATTATAATTTTATCTTCACTAATTACACTATTTTATTATCTCCGATTAATTAGATCTAATTTATTAATTAATTCTCCTACATGAAAATGAAATATTACTCCAAGATATATTCTACAGCCTAAATGAAGAATTTTCATAATTATATTAAACCTTGCTCTCCCCATAATTCTAGTTCTTAATTTTTAAATTATTATAATTATAATTTCAGCACTCCTAGCACTTATAATTTCATTAATTTTAATAATAGCATGCACACTAATTGCAAAAAAATCAATCCTAGACCGAGAAAAAATATCACCATTTGAATGCGGGTTCGATCCTAAAAGATCATCACGCATGCCCTTTTCAATTCAGTTCTTCTTAATTGCAGTACTATTTCTAATCTTTGACATTGAGATTGTCATTATCTTACCAATAATTATTACATTAAAATCAAGAAGACTTATTATATGAATAACTACAATTACTGTATTTATTTTTATTCTTATTGCCGGACTATACCATGAATGAAATAACAGTGTACTCGAGTGAGCAAAAATGGTAAGAATACTATTATTTGTTTTATTTTTGGTCCCTTTATTATTTTGTTCTTATTGATGATTATTTTGTTTATGTTTGGTTGCTGGCTTTTTTTATTTTTTTAATATGTTTTGGTTTAATAGTTATTATAGAATAATTAGATATTCTTTGGGAGGGGATCTGTTATCTATGAGTTTAATTTTTTTAAGATTTTGAATTGTATTTTTAATGTTGGTTGCTAGATTTATAGTTTATCGGGACCATAATTATCATGTTGAGTTTATTTTAGTGAATTTATTTCTTTTATTATTTTTGATTTTATCTTTCAGAACTATAAATATTCTTGTTTTTTATTTGTTTTTTGAATCTTCTTTAATTCCTACATTGTTTTTAATTTTTGGCTGGGGTTATCAGCCTGAACGTCTGAGAGCTGGTTTTTATCTTCTTTTTTATACTTTATTTGCCTCTCTTCCTTTATTATTATGTATTTTTATAATTAGTAGGGGTTCTATAACTTTATTTTATTTTTTAATTGAGGTTGATTGTAATTTTTATATTTATATGTCCTTAATTGGTGCATTTTTAATTAAGATGCCTATAATTTTTGTACATTTTTGATTACCAAAGGCTCATGTTGAGGCTCCTATTTCTGGTTCTATAATTTTGGCTGGTGTTTTATTGAAGTTGGGTGGTTACGGATTAATGCGGGTTTTTTATTTTATTTATTCTTATTCTTTTTTTTATAGTTATATTTGAATTGGTTTAAGATTGTATGGTGCTGTATTGGTAGGTGTTTTATGTTTATTTCAGGTTGATATCAAATCCATAATTGCCTACTCTTCGGTTGCTCATATAGGGTTGGTTTTATGTGGTATTATATCTTTAAATTATTGAGGTCTTTGTGGTTCTTTAATTTTAATAATTGGTCATGGTCTTTGTTCTTCGGGTTTATTTTGTTTAGCTAATATTATTTACGAGAAATTAAATAGACGAAGTTTTTTAATTAATAAGGGTTTATTATGTTTTATGCCTTCTTTATCTTTATTTTGATTTATTCTTAGAGCCAATAATATAGCTTCTCCTATTTCTTTGAATTTATTAGGTGAAATTATATTGATTAATAGAATTATAGGTTGAAGAAGTTTAGGGTTTTTATTTTTAGGTTTATCTTCTTTTTTGAGTTGTTGTTATAGAATTTATTTATTTTCTTATGTGCAACATGGTTCTTTTTATAGTGGTATTGTAAAGTTTAATTCTGTTACTGTTCGTGAATATTCTTTAATTTTACTTCATTTAGTTCCTTTAAATATTATTGTTTTAAAGTCTGATATTTTTGTTCTTTGATTGTAA---ATGAATTTTTTTTTGTTTGTTATTTGATTTATATTTTTTTCTGGTTTATTTGTTTTTTGCTCTATACGTAGGCACTTATTGTTGACTTTATTAAGCTTGGAGTTTTTATCTATATGTTTGTATATTTCTATATTTTCTTTTTTATTCACTCATAATTTTTCTTATTATTTTTTATTGGTTTATTTAGTTTTTGTTGTTTGTGAAGGTGTTTTGGGTTTGGGTATTTTGATTTCTATAATTCGTAGACATGGTAATGATTATATTTCTGGATTGTCAATCTTAGGATGGTAAATTGTAGGAATAGTTTCTTTGTATATTTTAGGGGGATTTTTATTATTACTATTTGGTATATTTTTTATTTTAACTGGGATTACTTTTTTATTAAATGATTATATAATTTTTTTGGATTGGGAGTTTTTGAGTTTAAATAGAACTTGTATAACTATAACTTTATTTTTTGATTGAATATCTTTGACTTTTGTGGGTTGTGTTTTTTTAATTTCTTCCATGGTTATTTATTATAGAGATTCTTATATATCTTCTGATAACGATAGGATTCGTTTTTATTTTCTTGTTTTTTTATTTGTTATATCTATGATGATGATAATTATTAGTCCAAATTTAATTAGAATTTTAATTGGGTGGGATGGTCTTGGTCTTGTTTCTTATTGTTTGGTAATTTACTTTCAGAATTATAAATCTTATTCTGCAGGTATATTAACTATTCTAACTAACCGTATTGGTGATGTTGCTATTTTATTGGCTATTGCTTGAATAATTAATTTTGGTAGTTGACATTATATTTTTTATATTTACTCTTGAGATTCTTGGTGTTATTTTCTTGTTTTCTTAATTGTTTTAGCTGGTTTTACTAAAAGAGCTCAAATTCCTTTTTCTTCTTGATTACCTGCTGCCATGGCAGCCCCTACTCCAGTTTCTTCTCTTGTTCATTCTTCTACTCTAGTTACTGCTGGGGTTTATTTATTAATTCGTTTTTCACATATATTCAATAATTTGGATTGTTCTTTTTTATTAATGTTTAGTATATTAACTATGTTTATGTCTGGTTTGGGGGCTAATTTTGAATATGATATAAAGAAAATTATTGCGCTGTCTACTTTAAGTCAGCTTGGTTTAATAATGTCTATTTTGTTTATAGGTTTTCCTTTATTAGCTTTTTTTCATCTTTTAAGTCATGCTTTTTTTAAGGCCTTGCTTTTTTTGTGTGCAGGTCTAATTATTCATAGCATAAGTGATTCTCAAGATATTCGTCATATGGGTTGTGTGGTTAATCAGCTTCCTTTTACTTGTACTTGTTTTATAATTTCTAATTTTTCTTTATGTGGCTTACCTTTTATGTCTGGGTTTTATTCTAAGGATATTATTTTGGAGATAGTGATGACTTCTTCTTATAATTTTTTTGTTTTTTTAATTTTTTTTATTTCAGTGGGTTTAACTGTTTCTTATAGTGTGCGTTTAGTTTATTATTGTTTGTCTTTTAATATAAATTTATATGTTTGTCAGAATTATTGTGAGGATAGATTAATAATAAAGTCTATGGTTTTATTAACTATTCTTTCTGTTTGTGGTGGGAGTATTTTAAGTTGATTTTTATTTTCTTTTCCTATTTTAGTTGTTTTACCTTTGGGTTTTAAAATAATACCTTTAATTTTTATTCTGTTTGGTGGTTGGCTTGGATATGAACTTTCTTTTTCTAATTATTTTACTAGGGTTTATTCATTGCGTTATTATTTTATTTCTTTTTTTAGAGGGTCTATATGGTTTATGCCTTTTTTTAGAACTTTTATAGTAAGAGGTCCTTTTTTATCTCTTTCTAAGAATTATTATGAAGTTATGGATTCGGGTTGGGGTGAATATTTTATTTCTAAGTCGTCTTATATTGTGAGTTCTTCTTTTAGTAAATTGTATAGTTTTTATCATTTTAATAATTTAAAGTTGTTTATTATAGTATTTTTTATTTTATTTATCTTTATTTTGATTATTATAATATTCATAATAATTATATCATTAATAATAAGAATATTATTCCCAATAATAAGACACCCCCTTAGAATAGGGCTAATCTTAATTATACAAACAATCATTATTGCAATAATCAGAGGAATAATAATTAATATATTTTGATTTTCATACATCTTAATCATAACCATTCTTAGAGGAATACTCGTACTATTTATTTACATAGCAAGAGTGGCCTCAAACGAAAAATTCAATTCATCCCTGAAAACATCAATATGTATGATACTAATATTTTCTTTATCCATTATCCTCTCCTTTTTCGTGGACCAATTGGAAATAAAAAAAAACTGATCCCCGAAAAAGGAAAGTATTATGGATGCGGAATATCTTCTAACACTTAACAAGATATTTAACATTCATAATATATATATCATTGTTATAATAGTTACTTACTTATTCCTGACAATAATTGTTATTTCATACATTGTAAATGTACACGAAGGACCTCTCCGAATAAAGAACTAA
>Concatenated_13_PCGs_PF
ATGATAACTAACCTATTTTCAACATTTGACCCCTGCTCATCTGTATCCATATCACTTAATTGAATAAGAACATTTCTAGGATTTATTATAATCCCAGGAATATTTTGAGCGATACCATCACGATATAATTATATCATCTATACTATTTACAGAAAATTATATATAGAATTTAAAACCTTATTAGGCCCTAAAAGAAAAGGAATTAAATTAATTTTCATTGGAACATTTATATTCATTCTATTTAATAATATATTAGGACTTTTACCCTATGTATTTACAAGAAGTAGACATTTAATTTTTACTCTTACCTTAGCATTACCAATATGATTATCATTAATATTATTTGGGTGATTAAACAACACTCAACATATATTTGCCCATTTAATTCCAGAAGGAAGACCTGCAGTTTTAATACCATTTATGGCATGTATTGAAACAATCAGAAACATTATTCGACCAGGATCATTAGCAGTACGATTAACAGCAAATATAATTGCAGGACACTTATTAATGTGTTTACTAGGAAATAATATAACAGAAGCAACAACTATAATTCCATTAATTATAAGAATCCAAATTATTCTTATATTATTCGAAACAGCCGTTTCATTAATCCAAGCTTACGTATTTTCTATTTTAAGCACGTTGTATACTTCTGAAGTAATTTATGAAAATACACAGAAACCACCCATTCCATTTAGTAGATTATAGATACCACAAATAGCACCTTTATGATGGTCAATTTTATTCTTAACCTTCCTAACATCATTCTTAATAGTATGCATTATTATACATTTCCAAAATACACTAGAACCCATTAAAAGAGATAATAAAATAATTAAAGTAAATTCAATAAATTGAAAATGATAAATGAACAAATGATTTTATTCTACAAACCACAAAGATATTGGAACTTTATATTTTTTGTTTGGAGCCTGAGCAGGAATAGTAGGGACATCTCTCAGATGATTAATTCGTATTGAGTTAGGTCAACCAGGGTCTTTTATTGGTGATGATCAAACTTATAATGTTGTTGTAACTGCACATGCATTCGTAATAATTTTCTTCATGGTTATACCAATTATAATTGGAGGATTCGGTAACTGATTAGTACCCCTTATAATTGGAGCACCAGATATAGCATTCCCCCGAATAAATAACATAAGATTCTGATTATTACCCCCATCACTAACACTATTACTAGTAAGTAGAATCGTGGAAAGAGGTGCAGGGACAGGATGAACAGTTTATCCACCATTATCTAGAAATATCGCCCACAGAGGTGCATCTGTAGATTTAGCAATTTTTAGATTACATTTAGCAGGAGTTAGATCAATTCTGGGAGCTGTAAATTTTATTTCAACAATTATTAATATACGACCTAAGGGAATAACTATAGAACGAATTCCTTTATTTGTATGATCAGTAGGAATTACTGCATTATTATTATTATTAAGATTGCCTGTACTAGCAGGAGCAATTACAATATTACTGACCGATCGTAATTTTAATACCACATTTTTTGACCCTGCCGGAGGAGGAGACCCAATCTTATATCAACATTTATTTTGATTTTTTGGGCACCCAGAAGTTTATATTTTAATTTTACCAGGATTTGGGCTGATTTCTCACATTATCGCTATAGAAACAGGAAAAGCAGAACCCTTTGGGTCATTAGGTATAATTTATGCAATATTAGCTATTGGATTATTGGGGTTTATTGTATGAGCACATCACATATTTACAGTAGGAATAGATGTTGATACCCGAGCATATTTTACTTCAGCAACTATAATTATTGCTGTACCTACAGGAATTAAGATCTTCAGATGATTAGCAACCCTGCATGGAAGATTAATTAATTGATCCCCAAGAATTATTTGAGCCATGGGATTTGTTTTCTTATTCACAATCGGAGGATTAACTGGTGTTATTTTAGCCAATTCATCAATTGATATCACATTACATGACACTTACTATGTTGTCGCCCACTTCCACTATGTCCTTTCAATAGGTGCAGTATTTGCAATCATAGGGGGTGTGATTCAATGATTCCCCTTAATTACAGGAATAACCCTTAATCCAAGATGATTAAAAACACAATTCTTTATTATATTTGTAGGAGTAAATTTAACATTCTTTCCTCAACATTTCCTAGGATTGGCAGGAATACCCCGACGATATTCAGATTACCCTGATAGTTACACTTGTTGAAATACAATCTCAACGATTGGTAGATCTATTTCAATTATTGGAATTATATTATTTATTTTTACCTTATGAGAGGCATTTGTATCAAAACGACAAATCTTATTTTCTGAAAGCATGCCCTCTAATATTGAATGATTACAAAAATATCCACCAGCCGAACATTCATACTCAGAATTACCTATTTTAACAGCATCTTAAATCGCAACATGATCTAACCTAGGACTCCAAGATGCAAACTCACCTATTATAGAGCAATTAATTATATTCCATGACCATGCAATAATAATTCTTGTTATAATTACAATTTTAGTAGCCCATATAATAATTACATTAATATTTAATAAAATTATTAATCGAAACCTTTTAGAAGGACAAACAATTGAATTAATCTGAACAATCGTCCCAGCAATTACATTAATTTTTATTGCCCTACCCTCATTGCGAATTTTATATTTAATGGACGAAGTTAATAACCCATTAGTTACAATTAAAGCTATTGGACACCAATGATATTGAAGTTATGAATATTCAGATTTCAAAAATATTGAATTTGATTCTTATATAAAACCAACAAATGAATTAGAACTAGAAGACTTTCGCCTCTTAGATGTAGATAACCGAGTGATTCTACCTATAAAAACACCCGTACGAATCCTAGTAACATCAAGAGATGTAATTCACTCTTGAACCATTCCAAGAATTGGAGTTAAAATTGATGGAACTCCTGGACGACTCAATCAAGGTAGATTTACTTTATTACGACCTGGAATTTTATTCGGACAATGTTCTGAAATTTGTGGAGCAAACCATAGATTTATACCTATTGCTATTGAAAGAGTGTCTACCGAATGTTTCCTAAACTGAATAAAGAATTATATGAAAATACACAGAAACCACCCATTCCATTTAGTAGATTATAGACCTTGACCACTAACAGGATCAATTGGGGCAATAACATTAACCTCAGGAATAATTATATGATTCCATAAAAATAATATATTATTATTCTTCCTAGGAATCCTTATTTTAAGACTTACGATAATTCAATGGTGGCGGGATATTTGTCGAGAGGCAACATATCAAGGTAAACACACATCGCCCGTAGTAAGAGGATTAAAATGAGGAATAATCCTATTTATTATTTCAGAAGTATTTTTCTTTGTATCATTCTTTTGAGCATTCTTCCATAGAAGACTATCCCCTACTGTAGAAATTGGTATAACATGACCTCCTAAAGGAATTATAACATTCGACCCAATAAACATTCCATTATTAAATACAATAATTCTCTTATGTTCAGGAATTACTGTGACATGGGCACACCATAGATTAATAGAAAGAAAACACTCACAAACAACACAAGCACTATTCTTAACCGTAATCTTAGGATTATATTTCACAATATTACAAGCATATGAATATTATGAATCAAGATTTGCTATTAGTGATTCAATTTATGGATCATGTTTCTTTATAGCTACAGGATTCCACGGAATTCACGTCATTATTGGAACAACATTCCTTGCAATCTGTTTAATACGACATATTATGTGTCATTTTTCCTCAAAACACCACTTCGGATTTGAGGCAGCCGCATGATACTGACACTTTGTAGATGTTGTATGATTATTCTTATATATTTCAATCTACTGATGAGGTAGTATGAACAAACCTATCCGAAAAACTCACCCCCTATTTAAAATTATTAATGGGTCATTAATTGATTTACCTGCACCCTCCAATATTTCCTTATGATGAAACTTCGGATCATTATTAAGAATATGTTTAATAATTCAAATCATTACAGGAATCTTCTTGGCAATACATTATACATGCGATATTGAAATAGCATTTAAAAGAGTCGTCCACATCTGCCGAGACGTAAATAATGGATGATTATTACGAAATATTCATGCAAATGGGGCCTCATTATTTTTTATATGTTTATATTTACACATTGGACGAGGTGTTTATTATGGGTCCTATAAATTATTCATAACATGAATAGTAGGAATTGTAATATTATTTTTAATTATAGGAACAGCATTCCTAGGGTATGTTTTACCATGAGGACAAATATCATTATGAGGTGCTACAGTTATTACTAACCTATTATCTGCTGTTCCTTATTTAGGAAGAGATTTAGTTAAATGATTATGAGGAGGATTCTCCGTAGATAACGCAACATTAACACGATTCTTTGCCCTACATTTTTTATTACCATTCATTATTGCAGCATTTACAATAATTCATTTATTATTTTTACACCAAACAGGATCAAACAACCCATTAGGTACTAATTCAAATTTAGACAAAATCCCATTCCACCCCTACTATTCAATTAAGGACCTAATAGGAGTTAGAGTGACATTATTATTATTTATTATATTAAATCTATTAGAACCACGATTATTAGGAGATCCTGAAAATTTTATTCCAGCAAATCCCCTAGTAACACCGGTTCATATTCAACCTGAGTGATATTTCCTATTTGCATATGCAATTTTACGATCAATCCCTAATAAGTTAGGAGGAGTAATTGCAATAGTTATAGCAATTGCTATCATCGCAATTTTACCTATTACAAATAAAAGAAAATATCAGGGAAATGCATTCTACCCTATAAGCCAATTTATATTCTGATCTTTAACTACTACAATAATCCTATTAACATGAATTGGGGCACGACCTGCTGAAGAACCATATATTTTTACAGGACAAACATTAACAGTAATTTATTTCTCCTACTTCATTATTAACCCTGGACTCCTAATTTTATGAGATAAATTGACAGACTAAATAGTAGTGTTTTTAGTTCCCTACTTAATTACAGTAATTTTTGTTTTGGTTTCTGTAGCTTTTGTTACTTTATTAGAACGTAAGGTATTAGGTTATATTCAACTTCGTAAGGGTCCAAACAAAGTTGGTTTAATAGGCTTATTGCAGCCTTTTTCTGACGGTATTAAATTATTTTTTAAGGAACAGACTTATCCTTATTTATCTAATTTTTTAGTGTATTATTTTTCTCCTGTTTTTATATTATGTTTGTCAATAGTTTTATGAACCTTATTTCCTTATTTAGTAAATGTATATAATTTTAATTTTGGTGTTTTATTTTTTTTATGTTGTACTGGTATGGGTGTTTATGGGGTCCTTTTATCGGGCTGGAGATCAAATTCTAATTATGCTCTTTTAGGGGGTCTTCGATCGGTTGCCCAAACTATTTCTTATGAAGTAAGAATGGCGTTAATTATAATTTGTTTTTTAATTTTTGTTTTTAGTTTTGATTTTATAGATTTTATAATGTACCAAGGGGGTATTTGATTTGTTTTTCTCTCCCTTCCTTTGTTCTTTTGTTGATTTTCTTCCTGTTTGGCAGAAACAAATCGATCTCCTTTTGATTTTGCTGAAGGGGAGTCAGAACTTGTTTCAGGCTTCAATGTTGAATATAGAAGAGGTGGGTTTGCTTTTATTTTTTTATCAGAATATATAAATATCATTTTTATAAGACTTTTAACTTGTATTATTTTTTTAGGTTGTGATGTTTATTCATTGTTTTTTTATATTAAGTTAACTTTTGTTATTTTTATATTTATTTGGGTTCGGGGCAGATTACCTCGTTATCGTTATGATAAATTAATATATTTAACTTGGAAGGTTTTCCTCCCTCTTTCTTTGAATTACTTATTATTTTTTTCAGGGTTTCTTATAATAATATTATTTTTAATAGGATAAATGCCAAATATTAGAAAATTATTATTTTCAGGGACCCTTATCACTGGGACAATTCTTGTGTTAAGATCAGAAACATGATTAGGTATATGAATAGGATTAGAAATAAATATACTAAGATTTATCCCAATTATGTTTAAAAGAAAAAAAACAAGATCCGCTGAGAGATGTATAATTTATTTCTTAACCCAAAGAATTGGGTCTATCTTAATATTAATGTTAGTGTTAACTAATTCATCGCTCATAATGCTCCCTTATGCAGTTGATGAATTAGTTAATACTATATTAGTATTTAGTATGGCCGTTAAATTAGGCATCCCTCCCTTCCATTTTTGATTTCCGGAAATTATTAAAAAAATAGAATGGGCAGAAAGCTTAATTCTTATAACATGACAAAAAATTGCGCCATTAACCATCTTATCTTACTTGTTCCCAGAAACAATTATTGCCCCAATTCTAATTATAACTTCTACTCTCGTCGGGGCAATTGGCGGACTCAATCAAACCTCCACCCATAAAATTATAGCATTTTCATCAATTAATCATATAGGATGAATAATTGCATGCATAAGGCTCAATAATACCTTATGAATAAGATATCTTGTAATTTATTCAATTATCTTAACAATAATGATTTTTATTTTCAATAAATATTCTATATCATATATTAATCAATTAAATTTAAGATCTAGA---TTTTCAGAAAAAATATTAATTATTATTTTATTTTTAAGATTAGGAGGACTACCCCCATTTTTAGGATTCCTCCCTAAATGAATAGTAATTCAAACTATAGTTATTTCTAACACATTTCCAACATTAATTATTATAATTTTATCTTCATTAATTACACTATTTTATTATCTCCGATTAATTAGATCTAATTTATTAATTAATTCTCCTGCATGAAAATGAAACATTACTTCAAGATATATTTTACAGCCTAAATGAAGAATTTTCATAATTATATTAAATCTTGCTCTCCCTATAATTCTAGTTCTTAATTTTTAAATTATTATAATTATAATTTCAACACTCCTAGCACTTGTAATTTCATTAATTTTAATAATAGCATGCACATTAATTGCAAAAAAATCAATTCTAGACCGAGAAAAAATATCACCATTCGAATGCGGTTTCGATCCTAAAAGATCATCACGCATGCCCTTTTCAATTCAATTCTTTTTAATTGCAGTACTATTTTTAATCTTCGACATTGAAATTGTTATTATCTTACCAATAATTATCACATTAAAGTCAAGAAGACTTATTATATGAATAATTACAGTTACTGTATTTATTTTTATTCTTATTGCCGGACTATACCACGAATGAAATAACAGAGTACTCGAATGAGCAAAAATGGTAAGAATATTATTGTTTGTTTTATTTTTGGTCCCCTTATTATTTTGTTCTTATTGATGATTATTTTGTTTATGTCTGGTTGTTGGTTTTTTTTATTTTTTTAATATGTTTTGGTTTAATAGTTATTATAGAATAATTAGATATTCTTTGGGAGGGGATACATTATCTATAAGTTTAATTTTTTTGAGATTTTGAATTGTATTTTTAATGTTGGTTGCTAGATTTATAGTTTATCGGGACCATAATTATCATGTTGAGTTTATTTTAGTGAATTTATTTCTTTTATTATTTTTGATTTTATCTTTTAGAGCTATAAATATTCTTGTTTTTTATTTGTTTTTTGAATCTTCTTTAATTCCTACATTGTTTTTAATTTTTGGTTGGGGTTATCAGCCCGAGCGTTTGAGAGCTGGTTTTTATCTTCTTTTTTATACTTTATTTGCTTCTCTTCCTTTATTATTATGTATTTTTATAATTAATAAGGGTTCTATAACTTTATTTTATTTTTTGATTGAGGTTGATTGTAATTTTTATATTTATATATCTTTGATTGGTGCATTTTTAATTAAAATGCCTATGATTTTTGTTCATTTTTGATTACCAAAGGCTCATGTTGAGGCTCCTATTTCTGGTTCTATAATTTTGGCTGGTGTTTTGTTGAAGTTAGGTGGTTATGGGTTGATGCGGGTCTTTTATTTTATTTATTCTTATTCTTTTTTTTATAGTTATATCTGGATTGGTTTGAGATTATACGGCTCTGTGTTGGTAGGTGTTTTATGTTTATTTCAGGTTGATATTAAATCTATAATTGCTTATTCTTCAGTTGCTCATATAGGGTTGGTTTTATGTGGTATTATATCTTTAAATTATTGAGGTCTTTGTGGTTCTTTAATTTTAATAATTGGCCATGGTCTTTGTTCTTCAGGTTTATTTTGTTTAGCTAATATTATTTATGAGAAATTAAATAGACGAAGTTTTTTAATTAACAAGGGTTTATTATGTTTTATGCCTTCTTTATCTTTATTTTGATTTATTCTTAGAGCCAATAATATGGCTTCTCCTGTTTCTTTAAATTTATTAGGTGAAATTATGTTGATTAATAGAATTATAGGTTGAAGAAGTTTGGGGTTTTTATTTTTAGGTTTGTCTTCTTTTTTGAGTTGTTGTTATAGAATTTATTTATTTTCTTATGTGCAACATGGTTCTTTTTATAGTGGTATTGTAAAGTTTAATTCTGTTACTGTTCGTGAATATTCTTTAATTTTACTTCATTTAGTTCCTTTAAATATTGTTGTTTTAAGGTCTGATATTTTTGTTCTTTGATTATAA---ATGAATTTTTTTTTGTTTGTTATTTGGTTTATATTTTTTTCTGGTTTATTTGTTTTTTGTTCTATACGTAGGCATTTATTATTAACTTTATTAAGTTTGGAATTTTTATCTATATGTTTATATATCTCTATGTTTTCTTTTTTATTTACTCATAATTTTTCTTATTATTTTTTATTAGTTTATTTGGTTTTTGTTGTTTGTGAAGGTGTTTTGGGTTTGGGTATTTTAATTTCTATAATTCGTAGACATGGTAATGATTATATTTCTGGGTTGTCAATTTTAGGATGGTAAATTGTAGGGATAGTTTCTTTATATATTTTAGGGGGATTTTTATTATTACTATTTGGTATATTTTTTGTTTTAATTGGAATTACTTTTTTAGTAAATGATTATATAATTTTTTTGGATTGGGAGTTTTTGAGTTTGAATAGAACTTGTATAACTATAACTTTATTTTTTGATTGAATGTCTTTAATCTTTGTTGGTTGTGTTTTTTTAATTTCTTCTATAGTTATTTATTATAGAGATTCTTATATATCTTCTGATAACGATAGGGTTCGTTTTTATTTTCTTGTTTTTTTATTTGTTATATCTATAATAATAATAATTATTAGTCCAAATTTAATTAGAATTTTAATTGGTTGAGATGGTCTCGGCCTTGTCTCTTATTGTCTGGTAATTTACTTTCAGAATTATAAATCTTACTCTGCAGGTATATTGACTATTTTAACTAATCGTATTGGTGATGTTGCTATTTTGTTGGCTATTGCTTGAATAATTAATTTTGGTAGTTGACATTATATTTTTTATATTTATTCTTGAGATTCTTGGTGTTATTTTCTTGTTTTTTTAATTGTTCTGGCTGGTTTTACTAAAAGAGCTCAAATTCCTTTTTCTTCTTGATTACCTGCTGCTATGGCAGCTCCTACTCCAGTTTCTTCTCTTGTTCACTCTTCTACTTTAGTTACTGCTGGGGTTTATTTACTAATTCGTTTTTCGCATATATTTAATAATTTGGATTGTTCTTTTTTATTAATGTTTAGTATATTAACTATATTTATGTCTGGTTTGGGTGCTAATTTTGAATATGATATAAAGAAAATTATTGCGTTGTCTACTTTAAGTCAACTTGGTTTAATAATATCTATTTTATTTATGGGTTTTCCTTTATTAGCCTTTTTTCACCTCTTAAGTCATGCTTTTTTTAAGGCTTTGCTTTTTTTGTGCGCAGGTTTAATTATTCATAGTATAAGTGATTCTCAGGACATTCGTCATATAGGTTGTGTAGTTAACCAGCTTCCTTTTACTTGTACTTGTTTTATAATTTCTAATTTTTCTTTATGTGGCTTGCCTTTTATGTCTGGGTTTTATTCTAAGGATATTATTTTGGAGATGGTGATAACTTCTTCTTATAATTTTTTTGTTTTTTTAATTTTTTTTATTTCAGTGGGTTTAACTGTTTCTTATAGTGTACGTTTAGTTTATTATTGTTTATCTTTTAATATGAATTTATATGTTTGTCAGAATTATTGTGAGGATAGTTTAATAATGAAGTCTATGGTTTTATTAACTATTCTTTCTGTTTGTGGTGGAAGTATTTTAAGTTGATTTTTATTTTCTTTTCCTATTTTAGTTGTTTTACCCCTGGGTTTAAAAATAATGCCTTTGATTTTTATTTTGTTTGGTGGTTGACTTGGTTATGAACTTTCTTTTTCTAATTATTTTACTAGGGTTTATTCATTGCGTTATTATTTTATTTCTTTTTTTAGAGGATCTATGTGATTTATACCTTTTTTTAGAACTTTTATAGTTAGAGGTCCTTTTTTATCTCTTTCTAAGAATTATTATGAAGTAATGGATTCGGGTTGGGGTGAATATTTTATTTCTAAGTCGTCTTATATTGTAAGTTCTTCTTTTAGTAAATTATATAGTTTTTATCATTTTAATAATTTAAAATTGTTTATTATAGTATTTTTTATTTTATTTATTTTTATTTTGATTATTATAATATTCATAATAATAATATCGTTAATAATAAGAATACTATTCCCAATAATAAGACACCCCCTTAGAATAGGATTAATCTTAATTATACAAACAATCATTATTGCAATAATCAGAGGAATAATAATTAATATATTTTGATTTTCATATATTTTAATCATAACTATTCTTAGAGGAATGCTTGTGTTATTCATTTACATAGCAAGAGTAGCCTCAAACGAAAAATTCAATTCATCCCTGAAAACATCAATATGTATGATACTAATATTTTCTTTATCCATTATCCTCTCCTTTTTCGTGGACCAATTAGAAATAAAAAAAAACTGATCCCCGAAAAAGGAAAGTATTATGGATGCGGAATATCTTCTAACACTTGGCAAGATATTCAATATTCATAATATATATATCATTATTATAATGGTTACTTACTTATTCCTGACAATAATTATTATTTCATACATTGTAAATGTACACGAAGGACCTCTCCGAATAAAGAACTAA
>Concatenated_13_PCGs_PL
ATGATAACTAACCTATTTTCAACTTTTGATCCCTGTTCATCTATTTCAATATCAATTAATTGAATTAGAACATTCCTAGGTTTTATTTTAATTCCAAGAATATTTTGAGCCATACCATCACGATACAATTATATTATTTATTCTATTTATAGAAAATTATACCTAGAATTTAAGACCCTTTTAGGACCTAAAAGAAAGGGAATTAAATTAATTTTTATTGGAACATTTATATTTATTCTATTTAATAATATAATAGGACTATTGCCATATGTTTTCACAAGAAGAAGACATTTAATCTTTACTTTAACCCTTGCACTACCTATATGATTATCTTTAATATTATTTGGGTGAATTAATAATACTCAGCATATATTTGCCCATTTAATCCCAGAAGGAAGTCCAGCAGTCCTAATACCATTTATGGCCTGCATTGAAACAATTAGAAATATTATTCGACCAGGATCATTAGCAGTTCGATTAACAGCAAATATAATTGCAGGACACTTACTTATATGCTTATTAGGAAATAACATGACAGAGGCCACACTAGCAATTCCTTTAATTATAAGAATTCAAATTATCCTTATAATATTTGAAACTGCTGTCTCATTAATTCAAGCTTATGTATTTTCTATTTTAAGCACATTATACACTTCTGAAGTAATTTATGAAAATACACAGAAATCACCCTTTTCATCTAGTAGATTATAGATTCCGCAGATAGCTCCTTTATGATGATCGGCCCTATTTTTAACCTTCCTGATATCCTTTATAATAATATGTATTATTATACACTTCCAAAACACACAAGAACCTTTAAAAATAGATAGTAAAACAATTAAGGTAAGCATAATAAATTGAAAATGATAAATGAATAAATGACTTTACTCTACAAACCACAGGGATATTGGGACTTTATATTTTTTGTTCGGAGCCTGAGCAGGAATAGTAGGAACATCCTTAAGATGATTAATTCGAATTGAGCTAGGACAACCAGGATCTTTTATTGGAGATGATCAAACTTACAATGTTGTTGTAACTGCACATGCATTTGTAATAATTTTCTTTATAGTTATACCTATTATAATTGGAGGATTCGGTAACTGATTAGTTCCCCTTATGATTGGGGCGCCTGATATGGCATTCCCTCGAATAAATAACATAAGATTTTGATTATTACCACCATCACTTACATTATTATTAGTTAGAAGAATTGTAGAAAGTGGGGCAGGGACAGGATGAACAGTATATCCTCCATTATCAAGTAATATTGCTCACAGAGGAGCATCAGTAGATTTGGCTATTTTTAGACTCCACTTAGCAGGTGTTAGATCAATTCTAGGAGCAGTAAACTTTATTTCAACAATTATTAATATACGACCTAGGGGTATAACTATAGAACGAATTCCTTTATTTGTTTGATCAGTAGGAATTACTGCACTTTTACTACTACTTAGACTACCTGTTCTAGCAGGAGCAATTACTATATTATTAACTGATCGTAATTTTAACACTACTTTTTTTGACCCAGCAGGGGGTGGAGATCCAATTTTATATCAACATTTATTCTGATTCTTTGGACACCCTGAAGTTTATATTTTAATCTTACCGGGATTTGGATTAATTTCCCATATTATTGCAATAGAAACAGGAAAGACTGAACCATTCGGGTCATTAGGAATAATTTATGCAATATTAGCCATTGGACTTTTGGGGTTTATTGTATGAGCACATCATATATTCACAGTAGGTATAGATGTAGATACCCGAGCATATTTCACATCAGCAACAATAATTATTGCTGTCCCTACAGGAATTAAGATCTTTAGATGACTTGCCACCCTACACGGAAGACTAATTAACTGATCACCAAGAATTATTTGAGCAATAGGATTTGTATTCTTATTTACAATTGGGGGGCTAACTGGGGTAATTTTAGCTAATTCATCAATTGATATTACCTTACATGATACTTATTATGTTGTAGCTCATTTTCACTACGTCTTGTCCATGGGTGCTGTATTTGCAATTATAGGAGGAGTAATCCAATGATTCCCCTTAATTACAGGAATAACATTAAATCCAAGATGATTAAAAACACAATTCTTCATTATATTCGTAGGAGTAAATTTAACATTTTTCCCACAACACTTCCTAGGATTAGCTGGTATACCTCGACGATATTCTGATTACCCAGATAGATACACATGCTGAAATACAATCTCCACAATTGGAAGATCAATTTCAATTATTGGAATTATATTATTTATTTTTACTTTATGAGAAGCTTTTGTATCAAAACGACAAATCTTATTTGCTGAAAGTATACCATCTAATATTGAATGATTACAAAAATATCCCCCAGCAGAACATTCATATTCAGAATTACCAATCTTAACAGCATCTTAAATCGCAACATGAGCTAATCTTGGACTTCAGGACGCAAATTCCCCAATTATAGAACAATTAATTATATTTCATGATCATGCAATAATAATCCTTGTTATAATTACAATTTTAGTTGCCCATATAATAATTACACTTATATTTAATAAAACAATTAACCGAAACCTTTTAGAAGGACAGACAATTGAATTGATCTGAACAGTCGTACCAGCAATCACTTTAATCTTTATTGCTTTACCTTCATTACGAATTCTTTATTTAATAGACGAAGTAAATAACCCATTAGTAACTATTAGGGCAATTGGACATCAATGATATTGAAGTTATGAATATTCAGATTTCAAAAATATTGAATTTGATTCTTATATAAAACCAACAAATGAATTAGAAATAGGTGATTTTCGGCTATTAGATGTAGATAATCGAATTATCTTACCTATAAAGACCCCAGTACGAATCCTTGTAACATCAGGAGATGTTATTCACTCATGGACTATCCCGAGAATCGGTGTTAAAATTGATGGGACTCCTGGACGACTTAATCAAGGTAGATTTACCTTATTACGGCCAGGGGTTGTATATGGACAATGTTCTGAAATTTGCGGAGCAAACCACAGATTTATACCCATTGCTGTAGAAAGAGTGTCAACTGAATGCTTCTTAAACTGAATAAAAAATTATATGAAAATACACAGAAATCACCCTTTTCATCTAGTAGATTATAGTCCTTGACCACTAACAGGATCAATTGGTGCAATAACCTTAACCTCAGGTATAATTATATGATTTCATAAAAATAATATATTATTATTCCTTTTAGGAAATCTTATCTTAATACTTACAATAATTCAATGATGACGAGATATCTGCCGAGAAGCAACATATCAAGGTAAGCACACATCACCCGTAGTTAGAGGACTCAAATGAGGAATAATTTTATTTATTATTTCAGAAGTATTTTTCTTCGTCTCTTTTTTCTGAGCATTCTTCCACAGAAGATTATCACCTACAGTTGAAATTGGAATAATATGACCTCCAAAAGGAATTATAACATTTGACCCAATAAATATTCCATTATTAAACACAATAATTCTTCTATGTTCAGGAATTACTGTTACATGAGCACATCATAGATTAATAGAAGGAAAGCATTCACAAACTACACAAGCTCTATTTTTAACTGTAACTCTGGGATTATACTTCACTATACTTCAAGCATATGAATATTATGAATCAAGATTTGCTATTAGCGATTCAGTTTATGGGTCATGCTTTTTTATAGCTACAGGATTCCATGGAATTCACGTCATCATTGGAACAACATTTCTTGCAATCTGCTTAATACGACACATCTTATGTCACTTTTCTTCTAAACATCACTTTGGATTTGAGGCAGCTGCATGATACTGACACTTTGTAGACGTTGTATGATTATTCCTGTATATTTCAATCTATTGATGAGGTAGTATGAATAAACCTATCCGAAAGACCCACCCCCTATTTAAGATTATTAATGGATCACTAATTGATTTACCTGCACCATCTAATATTTCCTTATGATGAAACTTTGGGTCATTATTAAGTATATGCTTGATAATTCAAATTATTACAGGAATCTTTTTGGCAATACACTACACTTGTGATATTGAAATAGCATTTAAAAGAGTTGTACACATTTGTCGAGATGTTAATAACGGATGATTACTCCGAAATATTCATGCAAATGGAGCTTCACTATTCTTTATATGTTTATATTTGCATATTGGACGAGGAGTTTATTATGGATCTTACAAGTTATTCATAACCTGAATAGTAGGAATTGTAATATTATTTTTAATTATAGGAACAGCCTTCTTAGGATATGTTCTCCCATGAGGGCAAATATCATTATGAGGTGCAACAGTTATTACTAATTTATTATCAGCCGTACCTTACCTAGGAGGAGACTTAGTTAAGTGATTATGGGGAGGATTCTCTGTAGATAATGCAACATTAACACGATTTTTTGCACTACACTTCCTACTACCATTTATTATTGCAGCATTTACAATTATCCATTTATTATTTTTACATCAAACAGGATCAAATAACCCTTTAGGAACTAATTCTAACTTAGATAAAATCCCATTTCACCCTTATTATTCAATTAAGGACTTAATAGGGGTAAGAGTCACCTTAATATTATTTATTGTATTAAATTTACTTGAACCCCGATTACTAGGGGATCCTGAAAATTTTATCCCAGCCAACCCACTAGTTACACCAGTGCATATTCAACCTGAATGATATTTTTTATTTGCATATGCAATTTTACGCTCAATCCCTAATAAATTAGGAGGAGTTATTGCAATAGTTATAGCAATTGCAATTATTGCAATCTTACCCCTCACAAATAAAAGAAAATATCAGGGAAATGCATTTTATCCAATAAGTCAATTTATATTCTGATCTTTAGCTACTACTATAATTTTATTAACATGAATTGGTGCACGCCCTGCAGAGGAGCCTTATATTTTTACTGGCCAAGCCTTAACAGTTATTTATTTTTCTTACTTTATTATTAATCCAGGGCTACTCATTTTATGAGATAAACTAACTGATTAAATAGTAGTGTTTTTAGTTCCTTATTTAATTACAGTGATTTTTATTTTAGTTTCTGTTGCTTTTGTTACTCTTCTTGAGCGGAAGGTTTTAGGCTATATTCAACTTCGAAAAGGTCCTAATAAAGTAGGCTTAATAGGTCTTTTACAGCCTTTTTCTGATGGTATTAAGTTGTTTTTCAAGGAGCAAACTTATCCTTACTTATCTAATTTTTTGGTTTATTACTTTTCTCCTGTTTTTATATTATGTTTATCTATAACTTTATGAACTTTATTTCCCTATTTAGTAAATGTATATAATTTTAATTTTGGGGTTTTATTCTTTTTATGTTGTACGGGCATGGGAGTTTATGGTGTTCTTTTATCAGGGTGAAGTTCTAATTCTAATTATGCTCTTTTGGGCGGTCTTCGTTCTGTTGCTCAAACAATCTCTTATGAAGTAAGAATGGCATTAATTATAATTTGTTTTTTAATTTTTGTTTTTAGTTTTGATTTTATGGATTTTATAATTTATCAAAAGGGTATTTGATTTATTTTTTTTTCTTTTCCTTTATTTTTTTGTTGATTTTCTTCTTGTTTAGCGGAAACAAATCGATCTCCTTTTGATTTTGCTGAGGGGGAATCTGAGCTTGTTTCTGGTTTTAATGTTGAATATAGAAGAGGTGGGTTTGCATTTATTTTTTTGTCAGAATATATAAATATTATTTTTATAAGATTGCTTACTTGTATTATTTTTTTAGGTTGTGACGTTTATTCTTTATTTTTTTATATTAAATTAACTTTTGTTATTTTTATATTTATTTGGGTTCGTGGTAGACTTCCCCGTTATCGTTATGATAAATTAATATATTTAACTTGAAGGGTATTCCTTCCTCTTTCTTTGAATTACTTATTGTTTTTTTCAGGGTTTTTAATAATAATTCTATTTTATGTAGGATAAATGCCAAATGTTAGAAAATTGCTATTTTTTAGAACCCTTATCACTGGAACTATTCTTGTTTTAAGATCAGAAACATGATTAGGCATATGAATAGGGTTAGAAATAAACATATTAAGTTTCATCCCTATTATATTTAAGAGAAAAAAAACAAGATCAGCTGAAAGCTGTATAATTTATTTTCTAGTCCAAAGAATTGGATCTATTTTAATGCTAATATTAGTATTAACTAATTCATCTCTCATAATGCTCCCTTATGCGGCAGATGAGTTAGTTAATATTATATTAGTATTCAGAATGGCCATTAAGCTAGGAATACCTCCCTTTCATTTCTGATTTCCAGAAATTATCAAAAAAATAGAATGACCAGAAGGCTTGATTCTTATAACCTGGCAAAAAATTGCACCTATAACTATTTTATCCTATTTATTCCCAGAAACTATTATTGCTCCTATTTTAATCATATCTGCAACCATTATTGGAGCAATTGGAGGATTAAATCAAACTTCTATTCACAAGATTATGGCATTTTCATCAATTAATCATATAGGATGAATAATTGCATGTATGAAACTTAATAATTCATTATGAATTATATATCTTATAATTTATTCAATTATTCTAGTAATAATAGTTTTCATTTTTAACAAATATTCAGTATCCTATATTAATCAATTGACATTAAGATCTAAT---TTTGCAGAAAAAATATTAATTATTATTTTATTTTTAAGATTAGGAGGATTACCCCCATTTCTAGGTTTTCTCCCCAAATGAATAGTAATTCAAACAATAGTTATTTCTAATACATTTCCTACACTAATTATTATAATTTTATCTTCATTAATTACATTATTTTATTATCTCCGATTAATTAGATCAAATTTATTGATTAATTCTCCTACATGAAAATGAAATATTACTTCAAGATCTATTTTACAACCTAAATGAAGAATTTTTATAATTATATTAAATCTTGCTCTACCTATAATTCTGACTTTTAATTTTTAAATTATTATAATTATAATTTCAACAGCCTTAGCAACAATAATTTCATTAATCTTAATGATTGCCTGCACAGTAATTGCAAAAAAATCAATCCTGGACCGAGAAAAGATGTCACCATTTGAATGTGGTTTTGATCCTAAAAGATCATCACGAATACCTTTTTCAATTCAATTTTTCTTAATTGCAGTTCTATTTTTAATCTTTGATATCGAAATCGTAATTATTTTACCAATAATTATTACACTAAAATCAAGAAGATTAATTATATGAATAACTACAATTACTGCATTTATCTTTATTCTTATTGCTGGATTATACCATGAATGAAATAATAGAGTACTAGAGTGAGCAAAAATGATAAGAATGTTATTTTTTGTTTTTTTTATGATCCCTTTGTTATTTTGTTCTTATTGATGACTGTTTTGTTTATGTTTAATTTTTGGTTTTTTTTATTTTTTCAATGTTTTTTGGTTTAATACTTATTACAGAATAATTAGTTATTCTTTTGGGGGTGATATTTTGTCTATAAGTTTAATTTTTTTGAGATTTTGAATTGTATTTTTAATGTTGGTTGCTAGATTTATAGTTTATCGAGATGGTAATTATCATGTAGAGTTTATTTTGGTAAATTTGTTTCTTTTATTATTTTTGATTTTATCTTTTAGAACTATGAATATTTTAATTTTTTATTTATTTTTTGAATCTTCTTTAATTCCTACTTTATTTTTAATTTTTGGCTGGGGTTATCAACCTGAACGTTTAAGAGCAGGTTTTTATTTACTTTTCTATACTTTATTTGCTTCTCTTCCTTTATTGTTATGTATTTTTATAATTAGAATGAATTCTATAACTTTATTTTATTTTTTAATTGAGCTTGACTGTAATTTTTATATTTATATATCTTTAATTGGTGCATTTTTAATTAAGATGCCTATAATTTTTGTTCATTTTTGACTTCCTAAGGCTCATGTAGAGGCTCCTATTTCTGGTTCTATAATTTTAGCTGGTGTTTTGTTAAAGTTAGGTGGTTATGGGTTAATACGGGTTTTTTATTTTATTTATTCTTATTCTTCTATATATAATTATATTTGAATTGGTTTAAGATTATATGGTGCTGTTTTAGTAGGTGTCTTATGTTTATTTCAAGTTGATATTAAGTCTATAATTGCTTATTCTTCAGTTGCTCATATAGGTTTAGTTGTTTGTGGTATTATGTCTTTAAATTATTGAGGTCTTTGTGGTTCATTAATTTTAATGATTGGTCATGGTTTATGTTCATCGGGTCTTTTTTGTTTAGCAAATATTATTTATGAAAAGTTAAATAGACGAAGTTTTTTGATTAATAAGGGCTTATTATGTTTTATGCCTTCTTTATCTTTATTTTGATTTATTTTGAGAGCTAATAACATGGCTTCTCCTATCTCTTTGAATTTATTAGGTGAAATTATACTAATTAATAGAGTTATAGGTTGGAGAAGTTTGGGGTTTTTATTTTTAGGTCTTTCTTCTTTTTTAAGATGTTGTTATAGAATTTATTTATTTTCTTATATTCAGCATGGTTCTTTTTATAGAGGTATTGTAAAGTTTAATTCTGTTACTGTTCGTGAATATTCTTTAATTTTATTTCATTTAGTTCCTTTAAATGTTATTGTTATAAAGTCAGATATCTTTGTTCTTTGATTATAAATGTTTAATTTCTTTTTTTTTATTATTTGGTTTATGTTTCTTTCTGGTTTATTAACTTTTAGTTCTATGCGTAAGCATTTGCTATTGACTTTGTTGAGTTTAGAGTTTTTATCTATATGTTTATATATTGCTATGTTTTCTTTTTTATTTTCTTATGGGTTTTCTTATTATTTTTTATTAGTTTATTTGGTTTTTGTTGTTTGTGAAGGTGCTTTAGGTTTAGGTATTTTAATTTCTATAATTCGTAGACATGGGAATGATCATATTTCTGGTTTATCAATCTTAGGATGATAAATTGTAGGAATAGTTTCTTTATATATTGTTGGGGGATTTTTATTATTATTGTCAGGTATATTTTTTATTCTTGTGGGCATTATCTTTTTAATTAATGATTATATAATTTTTTTGGATTGGGAATTTTTAAGTTTAAACAGAACTTGCTTAACTATAACTTTATTTTTTGATTGAATATCATTAATTTTTGTTGGTTGTGTTTTTTTAATTTCTTCAATAGTTATTTATTATAGTGATTCTTATATATCTGCAGATAATTGCAGGGTTCGTTTTTATTTTCTTGTTTTTATGTTTGTCATATCTATAATAATAATGATCATTAGCCCTAATTTAATTAGAATTTTAATTGGTTGGGATGGATTAGGTTTAGTTTCTTATTGTTTGGTTATTTACTTTCAGAATTATAAATCATATTCTGCTGGTATATTAACTATTCTAACTAATCGTATTGGTGATGTTGCTATTTTATTAGCTATTGCTTGAATAATTAATTTTGGTAGTTGACATTATATTTTTTATATTTATTCATGGGATTCATGGTGTTATTATCTTGTTCTTTTAATTGTTTTGGCTGGTTTTACTAAAAGAGCTCAAATTCCTTTTTCTTCATGACTTCCTGCAGCAATGGCTGCTCCTACTCCAGTTTCTTCTTTAGTTCATTCTTCAACTCTGGTTACTGCTGGGGTTTACTTATTAATTCGTTTTTCTCATATATTTAATAATCTAGATTGTTCATTTTTATTGATGTTTAGAATATTAACAATATTTATATCAGGATTGGGTGCTAATTTTGAATATGATATAAAAAAGATTATTGCTTTATCTACTTTAAGTCAGCTTGGATTAATAATATCTATTTTGTTTATAGGATTTCCTTTATTGGCCTTTTTTCATCTTTTAAGACATGCTTTTTTTAAGGCTTTACTTTTTTTATGTGCTGGTTTAATTATTCATGGTATAAGTGATTCTCAGGATATTCGTCATATAGGTTGTGTTGTTGATCAACTTCCTTTTACTTGTACTTGTTTTATAATTTCTAATTTTTCTTTATGTGGTCTTCCTTTTATGTCTGGATTTTATTCTAAGGATATTATTCTTGAAATAGTAATATCTTCTTCTTATAATTTTTTTGTTTTTTTAATCTTTTTTATTTCAGTAGGTTTAACTGTTTCTTATAGTGTTCGTTTAGTTTATTATTGTTTATCTTTTAATATGAATCTTTATGTTTGTCAGAATTATAGAGAGGATGGTTTAATAATGAAATCTATAATTTTATTAACTATTCTTTCTATTTGTGGTGGTAGAATTTTAAGTTGATTTATATTTTCTACTCCTATTTTAATTGTTTTACCTTTAAGTTTAAAAATAATACCTTTAGTTTTTATTTTGTTGGGTGGTTGACTTGGGTATGAACTTTCTTTTTCTAATTATTTTAGAAGGGTTTATTCTTTACGTTATTATTTTATTTCTTTTTTTTCTGGATCTATATGATTTATACCTTTTTTTAGTACTTTTTTAGTAAGAGATCCTTTTTTATCTCTTTCTAAGAATTATTATGAAGTAATAGACTCTGGTTGAGGGGAATATTTTGTTTCAAGGGCATCTTATATCTTAAGTTCTTCTTTTAGAAAGCTTTATAATTTTTATCATTTTAATAATTTGAAGTTATTTATTATGGTATTTTTTATTTTATTTATCTTTATTTTAATTATCATATTTTTCATAATAATAATATCATTATTAATAAGAATCTTATTCCCAATAATAAAACACCCCCTTAGAATAGGATTAATTTTAATTATACAAACAATTATTATTGCAATAATCAGAGGAATAATAATCAACATATTTTGATTTTCATACATTTTAATCATAACAATCCTGAGAGGAATGCTTGTTTTATTCATTTACATAGCAAGAATTGCCTCAAATGAAAAATTTAATTCATCCATGAAAACATCAATGCATGTGATTCTAATATTTTCTTTATCCATTATCCTCTCCTTTTTCGTGGACCAGATAGAAATAATAAAAAATTGGCCCCCAAAAAAGGAGAGTATTATGGATGCGGAATATCTTCTAACACTAAATAAGATATTTAATATACATAATATATATATCATTATTTTAATAATTGCCTATTTATTCCTGACAATAATTATTATTTCATACATTGTAAATGTCCATGAAGGACCTCTCCGGATAAAGAACTAA
>Concatenated_13_PCGs_PT
ATGATAACTAACCTATTTTCAACATTTGACCCCTGCTCATCTGTATCCATATCACTTAATTGAATAAGAACATTTCTAGGATTTATTATAATCCCAGGAATATTTTGAGCAATACCATCACGATATAATTATATCATCTATACTGTTTACAGAAAATTATATATAGAATTTAAAACCTTATTAGGCCCTAAAAGAAAAGGAATTAAATTAATTTTCATTGGAACATTTATATTTATTCTATTTAATAATATATTAGGACTTTTACCTTATGTATTTACAAGAAGCAGACATTTAATTTTTACCCTTACCTTAGCACTACCAATATGATTATCATTAATATTATTTGGGTGATTAAACAACACTCAACATATATTTGCCCATTTAATTCCAGAAGGAAGACCTGCGGTTTTAATACCATTTATGGCATGCATTGAAACAATCAGAAACATTATTCGACCAGGATCATTAGCAGTACGATTAACAGCAAATATAATTGCAGGACACTTATTAATGTGTTTACTAGGAAATAATATAACAGAAGCAACAACAATAATTCCATTAATTATAAGAATCCAAATTATTCTTATATTATTCGAAACAGCCGTTTCATTAATTCAAGCTTACGTATTTTCTATTTTAAGCACGTTGTATACTTCTGAAGTAATTTATGAAAATACACAGAAACCACCCATTCCATTTAGTAGATTATAGATACCACAAATAGCACCTTTATGATGATCAATTTTATTCTTAACCTTCCTAACATCATTCTTAATAGTATGCATTATTATACATTTCCAAAATACACTAGAACCCGTTAAAAGAGATAACAAAATAATTAAAGTAAATTCAATAAATTGAAAATGATAAATGAACAAATGATTTTATTCTACAAACCACAAAGATATTGGAACTTTATATTTTTTGTTTGGAGCCTGAGCAGGAATAGTAGGAACATCTCTCAGATGATTAATTCGTATTGAGCTAGGTCAACCAGGATCTTTTATTGGTGATGATCAAACTTATAATGTTGTTGTAACTGCACATGCATTCGTAATAATTTTCTTCATGGTTATACCAATTATAATTGGTGGATTCGGTAACTGATTAGTACCCCTTATAATTGGAGCACCAGATATAGCATTCCCCCGAATAAATAACATAAGATTTTGATTATTACCCCCATCACTAACACTATTACTAGTAAGTAGAATCGTGGAAAGAGGTGCAGGGACAGGATGAACAGTTTACCCACCATTATCTAGAAATATCGCCCACAGAGGTGCATCTGTAGATTTAGCAATTTTTAGATTACATTTAGCAGGAGTTAGATCAATTCTAGGAGCTGTAAATTTTATTTCAACAATTATTAATATACGACCTAAGGGAATAACTATAGAACGAATTCCTTTATTTGTATGATCAGTAGGAATTACTGCATTATTATTATTATTAAGATTACCTGTACTAGCAGGAGCAATTACAATATTACTGACCGATCGTAATTTTAATACCACATTTTTTGACCCTGCCGGAGGGGGAGACCCAATCTTATACCAACATTTATTTTGATTTTTTGGGCACCCAGAAGTTTATATTTTAATTTTACCAGGATTTGGACTAATTTCTCACATTATCGCTATAGAAACAGGAAAAGTAGAACCCTTTGGGTCATTAGGTATAATTTATGCAATATTAGCTATTGGATTATTGGGGTTTATTGTATGAGCACATCATATATTTACAGTAGGAATAGATGTTGATACCCGAGCATATTTTACTTCAGCAACTATAATTATTGCTGTACCTACAGGAATTAAGATCTTCAGATGATTAGCAACCCTGCACGGAAGATTAATTAATTGATCCCCAAGAATTATTTGAGCCATGGGATTTGTTTTCTTATTCACAATCGGAGGATTAACTGGTGTTATTTTAGCCAATTCATCAATTGATATCACATTACATGACACTTATTATGTTGTCGCCCACTTCCACTATGTCCTTTCAATAGGTGCAGTATTTGCAATCATGGGGGGTGTAATTCAATGATTCCCCTTAATTACAGGAATAACCCTTAATCCAAGATGATTAAAAACACAATTCTTTATTATATTTGTAGGAGTAAATTTAACATTCTTTCCTCAACATTTCCTAGGATTGGCAGGAATACCCCGACGATATTCAGATTATCCTGATAGTTACACTTGTTGAAATACAATCTCAACGATTGGTAGATCTATTTCAATTATTGGAATTATATTATTTATTTTTACCTTATGAGAGGCATTTGTATCAAAACGACAAATCTTATTTTCTGAAAGCATGCCCTCTAATATTGAATGATTACAAAAATATCCACCAGCCGAACATTCATACTCAGAATTACCTATTTTAACAGCATCTTAAATCGCAACATGATCTAATCTAGGACTCCAAGATGCAAACTCACCTATTATAGAGCAATTAATTATATTCCATGACCATGCAATAATAATTCTTGTTATAATTACAATTTTAGTAGCCCATATAATAATTACATTAATATTTAATAAAATTATTAATCGAAACCTTTTAGAAGGACAAACAATTGAATTAATCTGAACAATCGTCCCAGCAATTACATTAATTTTTATTGCCCTACCCTCATTGCGAATTTTATATTTAATGGACGAAGTTAATAACCCATTAGTTACAATTAAAGCTATTGGACACCAATGATATTGAAGTTATGAATACTCAGATTTCAAAAATATTGAATTTGATTCTTATATAAAACCAACAAATGAATTAGAACTAGAAGACTTTCGCCTCTTAGATGTAGATAACCGAGTGATTCTACCTATAAAAACACCCGTACGAATCCTAGTAACATCAAGAGATGTAATTCACTCTTGAACCATTCCAAGAATTGGAGTTAAAATTGATGGAACTCCTGGACGACTTAATCAAGGTAGATTTACTTTATTACGACCTGGAATTTTATTCGGACAATGTTCTGAAATTTGTGGAGCAAACCATAGATTTATACCTATTGCTATTGAAAGAGTGTCTACCGAATGTTTCCTAAACTGAATAAAGAATTATATGAAAATACACAGAAACCACCCATTCCATTTAGTAGATTATAGACCTTGACCACTAACAGGATCAATCGGGGCAATAACATTAACCTCAGGAATAATTATATGATTCCATAAAAATAATATATTATTATTCTTCCTAGGAATCCTTATTTTAAGACTTACAATAATTCAATGGTGGCGGGATATTTGTCGAGAAGCAACATATCAAGGTAAACACACATCGCCCGTAGTAAGAGGGTTAAAATGAGGAATAATCCTATTTATTATTTCAGAAGTATTTTTCTTTGTATCATTCTTTTGAGCATTCTTCCATAGAAGATTATCCCCTACTGTAGAAATTGGTATAACATGACCTCCTAAAGGAATTATAACATTTGACCCAATAAACATTCCATTATTAAATACAATAATCCTCTTATGTTCAGGAATCACTGTGACATGGGCACACCATAGATTAATAGAAAGAAAGCACTCACAAACAACACAAGCACTATTCTTAACCGTAATCTTAGGATTATATTTTACAATATTACAAGCATATGAATATTATGAATCAAGATTTGCTATTAGTGATTCAATTTATGGATCATGTTTCTTTATAGCTACAGGATTCCACGGAATTCACGTCATTATTGGAACAACATTCCTTGCAATCTGTTTAATACGACATATTATGTGTCATTTTTCCTCAAAACACCATTTCGGATTTGAGGCAGCCGCATGATACTGACACTTTGTAGATGTTGTATGATTATTCTTATATATTTCAATCTACTGATGAGGTAGTATGAACAAACCTATCCGAAAAACTCACCCCCTATTTAAAATTATTAATGGATCATTAATTGATTTACCTGCACCCTCTAATATTTCCTTGTGATGAAACTTCGGATCATTATTAAGAATATGTTTAATAATTCAAATCATTACAGGAATCTTCTTGGCAATACATTATACATGCGATATTGAAATAGCATTTAAAAGAGTCGTCCACATCTGCCGAGACGTAAATAATGGATGATTATTACGAAATATTCATGCAAATGGGGCCTCATTATTCTTTATATGTTTATATTTACACATTGGGCGAGGTGTTTATTATGGGTCCTATAAATTATTCATAACATGAATAGTAGGAATCGTAATATTATTTTTAATTATAGGAACAGCATTCCTAGGATATGTTTTACCATGAGGACAAATATCACTATGAGGTGCTACAGTCATTACTAATTTATTATCTGCTGTTCCTTATTTAGGAAGAGATTTAGTTAAATGATTATGGGGAGGATTCTCCGTAGATAACGCAACATTAACACGATTCTTTGCCCTACATTTTTTATTACCATTCATTATTGCAGCATTTACAATAATTCATTTATTATTTCTACACCAAACAGGATCAAACAACCCATTAGGTACTAATTCAAATTTAGACAAAATCCCATTCCACCCTTACTATTCAATTAAGGACCTAATAGGAGTTAGAGTGACATTGTTATTATTTATTATATTAAATCTATTAGAACCACGATTATTAGGAGATCCTGAAAATTTTATTCCAGCAAACCCCCTAGTAACACCGGTACATATTCAACCTGAGTGATACTTCCTGTTTGCATATGCAATTTTACGATCAATCCCTAATAAGTTAGGAGGAGTAATTGCAATAGTCATAGCAATTGCTATCATCGCAATTTTACCTATTACAAATAAAAGAAAATATCAGGGAAATGCATTCTACCCTATAAGCCAATTTATATTCTGATCTTTAACTACTACAATAATTCTATTAACATGAATTGGGGCACGACCTGCTGAAGAACCATATATTTTTACAGGACAAACATTAACAGTAATTTATTTCTCCTACTTCATTATTAACCCTGGACTCTTAATTTTATGAGATAAATTGACAGACTAAATAGTAGTGTTTTTAGTTCCCTATTTAATTACAGTAATTTTTGTTTTGGTTTCTGTAGCTTTTGTTACTTTATTAGAACGTAAGGTATTAGGTTACATTCAACTTCGTAAGGGTCCAAACAAAGTTGGTTTAATGGGCTTATTACAGCCTTTTTCTGACGGTATTAAATTATTTTTTAAGGAACAGACTTATCCCTATTTATCTAATTTTTTAGTGTATTATTTTTCTCCTGTTTTTATATTATGTTTGTCAATAGTTTTATGAACCTTATTTCCTTATTTAGTAAATGTATATAATTTTAATTTTGGTGTTTTATTTTTTTTATGTTGTACTGGTATGGGTGTTTATGGGGTCCTTTTATCGGGCTGGAGATCAAATTCTAATTATGCTCTTTTAGGGGGCCTTCGATCGGTTGCCCAAACTATTTCTTATGAAGTAAGAATAGCGTTAATTATAATTTGTTTTTTAATTTTTGTTTTTAGTTTTGATTTTATGGATTTTATAATATACCAAGAGGGTATTTGATTTGTTTTTCTCTCCTTTCCTTTGTTCTTTTGTTGATTTTCTTCCTGTTTGGCAGAAACAAATCGATCTCCTTTTGATTTTGCTGAAGGGGAATCAGAACTTGTTTCAGGTTTTAATGTTGAATATAGAAGAGGCGGGTTTGCTTTTATTTTTTTATCAGAATATATAAATATCATTTTTATAAGACTTTTAACTTGTATTATTTTTTTAGGTTGTGATGTTTATTCATTGTTTTTTTATATTAAGTTAACTTTTGTTATTTTTATATTTATTTGGGTTCGGGGTAGATTGCCTCGTTATCGTTATGATAAACTAATATATTTAACTTGAAAGGTCTTCCTCCCCCTTTCTTTGAATTACTTACTGTTTTTTTCAGGGTTTCTTATAATAATATTATTTTTAATAGGATAAATGCCAAATATTAGAAAATTATTATTTTCAGGGACCCTTATCACTGGAACAATTCTTGTGTTAAGATCAGAAACATGATTAGGTATATGAATAGGATTAGAAATAAATATACTGAGATTTGTCCCAATTATGTTTAAAAGAAAAAAAACAAGATCCGCTGAGAGATGTATAATTTATTTCTTAACTCAAAGAATTGGGTCTATCTTAATATTAATGTTAGTGTTAACTAATTCATCGCTCATAATGCTCCCTTATGCAGTTGATGAATTAGTTAATACTATATTAGTATTTAGTATGGCCGTTAAATTAGGCATCCCTCCCTTCCATTTTTGATTTCCGGAAATTATTAAAAAAATAGAATGGGCAGAAAGCTTAATTCTTATAACATGACAAAAAATTGCGCCATTAACCATCTTATCTTACTTGTTCCCAGAAACAATTATTGCCCCAATTCTAATTATAACTTCTACTCTCGTCGGGGCAATTGGCGGACTTAATCAAACCTCCACCCATAAAATTATAGCATTTTCATCAATTAATCATATAGGATGAATAATTGCATGCATAAAGCTCAATAATACCTTATGAATAAGATATCTTATAATTTATTCAATTATCTTAACAATAATGATTTTTATTTTCAATAAATATTCTATATCATATATTAATCAATTAAATTTAAGATCTAGA---TTTTCAGAAAAAATATTAATTATTATTTTATTTTTAAGATTAGGAGGACTACCCCCATTTTTAGGATTCCTTCCTAAATGAATAGTAATTCAAACTATAGTTATTTCTAACACATTCCCAACATTAATTATTATAATTTTATCTTCATTAATTACACTATTTTATTATCTCCGATTAATTAGATCTAATTTATTAATTAATTCTCCTGCATGAAAATGAAACATTACTTCAAGATATATTTTACAACCTAAATGAAGAATTTTCATAATTATATTAAATCTTGCTCTCCCCATAATTCTAGTTCTTAATTTTTAAATTATTATAATTATAATTTCAACACTCCTAGCACTTGTAATTTCATTAATTTTAATAATAGCATGCACATTAATTGCAAAAAAATCAATTCTAGACCGGGAAAAAATATCACCATTCGAATGCGGTTTCGATCCTAAAAGATCATCACGCATGCCCTTTTCAATTCAATTCTTTTTAATTGCAGTACTATTTTTAATCTTCGACATTGAAATTGTTATTATCTTACCAATAATTATCACATTAAAGTCAAGAAGACTTATTATATGAATAATTACAGTTACTGTATTTATTTTTATTCTTATTGCCGGACTATACCACGAATGAAATAACAGAGTACTTGAATGAGCAAAAATGGTAAGAATATTATTATTTGTTTTATTTTTGGTCCCCTTATTATTTTGTTCTTATTGATGATTATTTTGTTTATGTTTGGTTATTGGTTTTTTTTATTTTTTTAATATGTTTTGGTTTAATAGTTATTATAGAATAATTAGATATTCTTTGGGAGGGGATACATTATCTATAAGTTTAATTTTTTTGAGATTTTGAATTGTATTTTTAATATTGGTTGCTAGATTTATAGTTTATCGGGACCATAATTATCATGTTGAGTTTATTTTAGTGAATTTATTTCTTTTATTATTTTTGATTTTATCTTTTAGAACTATAAATATTCTTGTTTTTTATTTGTTTTTTGAATCTTCTTTAATTCCTACATTGTTTTTAATTTTTGGGTGGGGTTATCAACCTGAGCGTTTGAGAGCTGGGTTTTATCTTCTTTTTTATACTTTATTTGCTTCTCTTCCTTTATTATTATGTATTTTTATAATTAATAAGGGTTCTATAACTTTATTTTATTTTTTGATTGAGGTTGATTGTAATTTTTATATTTATATATCTTTGATTGGTGCATTTTTAATTAAAATGCCTATGATTTTTGTTCATTTTTGATTACCAAAGGCTCATGTTGAGGCTCCTATTTCTGGTTCTATAATTTTGGCTGGTGTTTTGTTGAAGTTAGGTGGTTATGGGCTGATGCGGGTCTTTTATTTTATTTATTCTTATTCTTTTTTTTATAGTTATATTTGGATTGGTTTGAGATTATATGGTTCTGTATTGGTAGGTGTTTTATGTTTATTTCAGGTTGATATTAAATCTATAATTGCTTATTCTTCAGTTTCTCATATAGGGCTGGTTTTATGTGGTATCATGTCTTTAAATTATTGGGGTCTTTGTGGTTCTTTAATTTTAATAATTGGTCATGGGCTTTGTTCTTCAGGTTTATTTTGTTTAGCTAATATTATTTATGAGAAATTAAATAGACGAAGTTTTTTAATTAACAAGGGTTTATTATGTTTTATGCCTTCTTTATCTTTATTTTGATTTATTCTTAGAGCCAATAATATAGCTTCTCCTATTTCTTTAAATTTATTGGGTGAAATTATGTTAATTAATAGAATTATAGGTTGAAGAAGTTTGGGGTTTTTATTTTTAGGCTTATCTTCTTTTTTGAGTTGTTGTTATAGAATTTATTTATTTTCTTATGTGCAACATGGTTCTTTTTATAGTGGTATTGTAAAGTTTAATTCTGTTACTGTTCGTGAATATTCTTTAATTTTACTTCATTTAGTTCCTTTAAATATTGTTGTTTTAAAGTCTGATATTTTTGTTCTTTGATTATAA---ATGAATTTTTTTTTGTTTGTTATTTGGTTTATATTTTTTTCTGGTTTATTTGTTTTTTGTTCTATACGTAGGCATTTATTGTTAACTTTATTAAGTTTGGAATTTTTATCTATATGTTTATATATCTCTATATTTTCTTTTTTATTTACTTATAATTTTTCTTATTATTTTTTATTAGTTTATTTGGTTTTTGTTGTTTGTGAAGGTGTTTTGGGTTTGGGTATTTTAATTTCTATAATTCGTAGACATGGTAATGATTATATTTCTGGGTTGTCAATCTTAGGATGGTAAATTGTAGGGATAGTTTCTTTATATATTTTAGGGGGATTTTTATTATTACTATTTGGTATATTTTTTGTTTTAATTGGAATTACTTTTTTATTAAATGATTATATAATTTTTTTGGATTGGGAGTTTTTGAGTTTGAATAGAACTTGTATAACTATAACTTTATTTTTTGATTGAATGTCTTTAATCTTTGTTGGTTGTGTTTTTTTAATTTCTTCTATAGTTATTTATTATAGAGACTCTTATATATCTTCTGATAACGATAGGGTTCGTTTTTATTTTCTTGTTTTTTTATTTGTTATATCTATAATAATAATAATTATTAGTCCAAATTTAATTAGAATTTTAATTGGTTGAGATGGTCTCGGCCTTGTCTCTTATTGTCTGGTAATTTACTTCCAGAATTATAAGTCTTACTCTGCAGGCATACTGACTATCTTAACTAATCGTATTGGTGATGTTGCTATTTTGTTGGCTATTGCTTGAATAATTAATTTTGGTAGTTGACATTATATTTTTTATATTTATTCTTGGGATTCTTGGTGTTATTTTCTTGTTTTTTTAATTGTTTTGGCTGGTTTTACTAAAAGAGCTCAAATTCCCTTTTCTTCTTGATTACCTGCTGCTATGGCAGCTCCTACTCCAGTTTCTTCTCTTGTTCACTCTTCTACTCTGGTTACTGCTGGGGTTTATTTATTAATTCGTTTTTCACATATATTTAATAATTTGGATTGTTCTTTTTTATTAATGTTTAGTATATTAACTATATTTATGTCTGGTTTGGGTGCTAATTTTGAATATGATATAAAGAAAATTATTGCGTTGTCTACTTTAAGTCAACTTGGTTTAATAATATCTATTTTATTTATGGGTTTTCCTTTATTAGCTTTTTTTCACCTTTTAAGTCATGCTTTTTTTAAGGCTTTGCTTTTTTTGTGTGCAGGTTTAATTATTCATAGTATAAGTGATTCTCAGGATATTCGTCATATGGGTTGTGTAGTTAACCAACTTCCTTTTACTTGTACTTGTTTTATAATTTCTAATTTTTCTTTATGTGGCTTACCTTTTATGTCTGGGTTTTATTCTAAGGATATTATTTTGGAGATGGTGATAACTTCTTCTTATAATTTTTTTGTTTTTTTAATTTTTTTTATTTCAGTGGGTTTAACTGTTTCTTATAGTGTGCGTTTAGTTTATTATTGTTTATCTTTTAATATGAATTTATATGTTTGTCAGAATTATTGTGAGGATAGTTTAATAATGAAGTCTATGGTTTTATTAACTATTCTTTCTGTTTGTGGTGGAAGTATTTTAAGTTGATTTTTATTTTCTTTTCCTATTTTAGTTGTTTTACCCTTGGGTTTAAAAATAATGCCTTTAATTTTTATTTTGTTTGGCGGTTGACTTGGTTATGAACTTTCTTTTTCTAATTATTTTACTAGGGTTTATTCATTGCGTTATTATTTTATTTCTTTTTTTAGAGGATCTATGTGATTTATGCCTTTTTTTAGAACTTTTATAGTGAGAGGTCCTTTTTTATCTCTTTCTAAGAATTATTATGAAGTTATGGATTCGGGTTGGGGTGAATATTTTATTTCTAAGTCGTCTTATATTGTAAGCTCTTCTTTTAGTAAGTTATATAGTTTTTATCATTTTAATAATTTAAAGTTGTTTATTATAGTATTTTTTATTTTATTTATCTTTATTTTGATTATTATAATATTCATAATAATAATATCATTAATAATAAGAATATTATTCCCAATAATAAGACACCCCCTTAGAATAGGATTAATCTTAATTATACAAACAATCATTATTGCAATAATCAGAGGAATAATAATTAATATATTTTGATTTTCATATATTTTAATCATAACTATTCTTAGAGGAATGCTTGTGTTATTCATTTACATGGCAAGAGTAGCTTCAAACGAAAAATTCAATTCATCCCTGAAAACATCAATATGCATGATACTAATATTTTCTTTATCCATTATCCTCTCCTTTTTCGTGGACCAATTAGAAATAAAAAAAAACTGATCCCCGAAAAAGGAAAGTATTATGGATGCGGAATATCTTCTAACACTTGGCAAGATATTTAATATCCATAATATATATATCATTATTATGATGGTTACTTACTTATTCCTGACAATAATTGTTATTTCATACATTGTAAATGTACACGAAGGACCTCTCCGAATAAAGAACTAA
