# Supplementary material for: Comparative Mitogenomics of the Assassin Bug Genus Peirates (Hemiptera: Reduviidae: Peiratinae) Reveal Conserved Mitochondrial Genome Organization of P. atromaculatus, P. fulvescens and P. turpis
Source: PLoS One. 2015 Feb 17;10(2):e0117862. doi: 10.1371/journal.pone.0117862 (PMC4331094; doi:10.1371/journal.pone.0117862)
Supplement: S2 Dataset — (NEX) [file pone.0117862.s016.nex]

#NEXUS
[Written by SequenceMatrix 1.7.8 on Fri Jul 04 21:54:37 EDT 2014]

BEGIN DATA;
	DIMENSIONS NTAX=6 NCHAR=14692;
	FORMAT DATATYPE=DNA GAP=- MISSING=? ;
MATRIX
HZ 
--------TAAGAGTTTGATTCTGGCTTAA-AAGTTCGTTTTTTGGTGGTTGAACATGCAAATATTTGTGTAATTTAACTTTCTTAATGATTAAGTTTTTGGT--GTTCGCAGTTTTTAATTTTAATATTTTAGGGAACTAAGATTTAGGTAATCATTAATAATTCTGACTAAAGTTGTGCCAGCAGTCGCGGTTATACAACGGGAGTAAACGATCTTTATCAGGGACTATATTTAAGATTTAGAATTTTGTGAATTGTAATTTTTAATTTTTTGGGTGAAATCTTAATTTTAATAATAGTTTGAAGTTATTCTGAT-TTAAATATGAAATTCCATTGTAAGACTAGGATTAGATACCCTATTATTATGGATTGTTAAT---TTTTCTTAGTATTAATAGATATGTTCTTTAAATTAAAAGAATTTGGCGGTAATTTAGTCCTTTCAGAGGAACCTGTCCTGTAATTGATGATCCACGATTAATTTTACCTTATTTTAGCTTGTATACCTCTGTCATTGAGTGTTTTATTAGAAT--A-TTTTCTTAAATCTTTA-TGAGTTTAATGTCAGGTCAAGGTGCAGCAGTATTAAGGAAGAGATGGGTTACAATAAATGTATTTATGGATAAATATATGGAATATATATTTTGAAAATGGATTTGAAAGTAATAGTTGTTAATAAGCAATTATGATTAAGGCTCTATATTATGCACACATCGCCCGTCACTCTCATTATT--ATGATGAGATAAGTCGTAACAAAGTAGGCCAACCTGAAGGTGGGCCTAGAAAGATTT-GGTTATTAGTTTATTTATTTTTTTATATTTTTTATTTTATTAGAAATAACTTATTTTTAAGTAGGGTTTACTGAATTAATTTTTTTAATTATAGCTAATTGTACTGTGTAGGATTACTTTTAATTGAATATAAGTAGTTTTAATTTGATGTACCTTTTGTATCAGGGTTGATTAAATTTTATTATTTATATAATTTTCCCGAAATTGAAGGAGATAAAATAGGGTGTTAGTTAATGTGACATAATTATTGATTATCCTATTTTAGTAACGAAAAGTTATTCGTCTTTAAATATCTGGTTTTTCAGGAATTAAATTTAATTTAGGATTATTAATTGACATTTTTAATATTTAATTTAATTTGTTTTAATGTTCTAAGATTCTCGGGGATAAGCTCGGGTTTTATTTCTATAATTATAATTTTTTTTGTAAATATTGTAGGCTTAGAATCAGCCATCAATAAAGTTCGTTATAGATTATTTTTCCATTCATTTTATTTTTTATTAATTTAGATTTATACTGAAATAATTCAATTAATTTAATATTGTTTGTGATAATGATTAAATTAGTATATTTGATATTTAGAGTGTAGGAATTCGGCAAATATTATACTCGCCTGTTTAACAAAAACATGTTCTTTTGTATAATTTATATAAGATTTGGCCTGCCCAATGAATCTTTTTTAATGGCCGCGGTATTTTAACCGTGCTAAGGTAGCATAATCATTTGTCTTTTAATTAAGGGCTAGTATGAAGGGTCGGACGAGGTATATTCTTTCTTCATTCTTAATATTGTAATTTATCTTTTTAGTTAAAAGACTAAAATTTATTTATGGGACGAGAAGACCCTATAGATCTTTATA-TTTAATTTAATTAGATTATTTAGTTATATTTATTAGTTATTTAATTAAATTATTTATTTGGTTGGGGTGATTGCAGGAATTTTATAACTCCTGTTTATATAATTCATTAATTAGTGTTTAGATGATCCATTATTATTGATTATAAGATTAAGTTACCTTAGGGATAACAGCGTAATTTTCTCGGAGAGTTCTTATCGATGAGGGAGTTTGCGACCTCGATGTTGGATTAAAATAAGTATTAGGCGTAGCCGTTTAATTACTAGGTCTGTTCGACCTTTAATTTTTTACATGATCTGAGTTCAGACCGGCGTAAGCCAGGTCGGTTTCTATCTATAATAGT-TTAACTATAATTTAGTACGAAAGGACCAATTATAGGGGATAATCTTTTTTTA--TTGATTAATATTATGATAAGTAATTTATTCTCGACATTTGACCCCTCTACTTCAATAAGATTTTCATTAAACTGAATTAGAACATTCTTAGGATTTATGATTTTCCCATCTATATATTGAATATTACCCTCACGATATACAATTATTATCAACTCAATTATAATAAAACTACACTTAGAATTTAAAACATTACTTGGAGAATCTAAAAATAGAAAGGGAATTAAATTATTATTTATTGGGACCTTTATATTTATTCTATTCAATAATATAATAGGATTACTACCCTATGTATTTACAAGATCGAGACACCTAGCATTTACACTAACACTAGCCTTACCTATATGATTATCACTAATATTATTCGGATGAATTAACCATACACAACATATATTAGCCCATTTAATTCCAGAAGGAAGACCGGCAGTATTAATACCATTCATAGCATGCATTGAAACAATTAGAAATATTATTCGACCGGGGTCATTGGCGGTACGACTCACTGCAAATATAATTGCAGGCCACTTATTAATATGTTTACTAGGAAATAACATAACAAGAGTAAGAACTATAATTATACCTATAATTATAATTATTCAAATTATGCTAATATTATTCGAAACAGCAGTTTCTATTATTCAAGCTTATGTATTTTCAATTCTCAGAACACTATATACTTCAGAAGTAATTTATGAAAACATCAAAAAATCACCCATACCATTTAGTAGACTAATACCACAAATAGCACCATTATGATGATCGATTTTATTCATAATATTTGCCCTATCATTTATAATTATATGCTCAAATGCATACTTTTTAATTTACAAGAATAAAACTGACAAAAAAACAAAGGAACCCAAAATAGAAATAATAAATTGAAAATGAATGAACAAATGACTCTATTCTACGAACCATAAGGATATTGGAACTTTATATTTTTTATTCGGAGCATGGGCTGGTATACTTGGGACTTCATTAAGATGAATTATTCGAATTGAACTTGGACAACCAGGATCATTTATTGGAGACGATCAAACATATAATGTTGTAGTAACAGCTCATGCCTTTGTTATGATTTTCTTTATAGTTATACCCATTATAATTGGGGGATTTGGAAACTGACTTGTGCCCTTAATGATTGGAGCCCCAGATATAGCATTCCCGCGTATAAATAATATAAGATTTTGACTTCTACCCCCTTCCTTAACATTATTATTAGTAAGAAGAATTGTAGAAAGAGGGGCAGGAACTGGATGAACTGTTTACCCGCCTCTTTCTAGAAATATCGCCCATAGAGGAGCTTCTGTAGATTTGGCCATTTTCTCTTTACACTTAGCAGGTGTAAGATCTATTCTAGGGGCTGTTAATTTTATTTCAACAATTATTAATATACGATCAAGAGGGATATCAATAGAACGAATTCCTTTATTTGTTTGATCAGTAGGGATTACTGCTTTACTTCTACTTCTAAGACTACCAGTCCTTGCAGGAGCTATTACTATATTATTAACAGACCGAAACTTCAATACAACCTTTTTTGATCCAGCTGGAGGAGGAGATCCTATTCTCTATCAACACTTATTCTGATTTTTTGGACATCCAGAGGTCTACATTTTAATTCTACCAGGATTT------GTCTCACACATTATCGCTATAGAAACTGGAAAAAATGAACCCTTCGGAGCATTAGGAATAATTTATGCTATACTAGCCATTGGACTACTAGGATTCATTGTATGAGCGCACCACATATTTACAGTTGGGATAGATGTTGATACCCGAGCATATTTTACTTCTGCCACAATAATTATTGCTGTACCAACAGGAATTAAAATCTTTAGATGATTAGCCACATTACACGGAAGATACATAACATGATCACCCAGAATTCTCTGGGCACTAGGATTTGTATTTTTGTTTACAATTGGAGGACTAACAGGAGTAATTTTAGCTAATTCATCAATTGATATTACTCTTCATGATACTTATTATGTAGTTGCTCATTTCCATTATGTACTATCTATAGGAGCAGTATTTGCAATTATAGGGGGTATTATTCAATGATTTCCTTTATTTACAGGATTAACGATAAATCCTAATTGACTAAAAATCCAATTCATAATTATATTTGTAGGAGTAAACTTAACATTTTTTCCACAACACTTCTTAGGACTAAGAGGAATACCTCGACGATATTCTGATTATCCCGATAGATTCACTTGCTGAAACATTATTTCATCTATTGGAAGATCAATTTCAATTATTGGGATTCTAGTATTTATCTTTACACTCTGAGAAGCTATAGTAAGAAAACGACAAGTCCTATTTACAGAAAGAATGCCAACTAATATTGAATGACTACAAAAATATCCACCATCTGAGCATTCTTATTCAGAATTACCAATTCTAAACTCTAACTCTATACCAACCTGAGCAAATGTAGGAATTCAAGATGCAAATTCCCCTATTATAGAGCAATTAGTTCTATTTCACGACCATGCGATAATAATTATTATTATAATTACAGTTATAGTTGCTTACATAATAACTACTGTAATATTTAATAATATTATTAATCGTAATCTTCTAGAAGGACAAACAATTGAATTAATCTGAACAGTAATCCCAGCTATTACATTAATTTTTATTGCATTACCATCACTACGAATTCTTTATTTAATAGATGAAGTAAATCAACCTCTAGTAACTATCAAGGCCATTGGACATCAATGATACTGAAGCTATGAATACTCAGACTTCAAAAATATTGAGTTCGATTCATATATAAAGCCAATTAATGACCTTGAAATAAGAGATTTTCGTTTGTTAGACGTTGATAACCGCATAGTATTGCCGATAGCAACACCTATTCGAATTTTAGTAACAGCTACAGATGTAATTCACTCCTGAACTATTCCGAGAATTGGTATTAAAATTGATGGGACTCCAGGACGACTAAATCAAGGAAGATTTACACTTATACGACCAGGGATTTTATTTGGACAATGCTCAGAAATCTGCGGAGCAAACCATAGATTTATGCCAATTGCATTAGAAAGAGTTTCAATCAACATATTCCTAAACTGATTAAAAACCAATCATATGAAAACATCAAAAAATCACCCATACCATTTAGTAGACTATAGCCCCTGACCACTAACAGGATCAATTGGAGCAATAACACTAACATCAGGAATAATTATATGATTCCACAAGAATGACATGTCACTATATATTTTAGGAGTTATTATCCTAATTATAACAATAATTCAATGATGACGAGACATTTGTCGAGAAGGGACATATCAAGGTATGCACACCACTCAAGTTGTTAACGGACTTAAGTGAGGAATAATTCTATTTATTGTATCTGAAGTATTCTTTTTTATTTCATTCTTCTGAGCATTTTTCCACAGAAGATTATCCCCAACTGTAGAAATTGGAATAACGTGACCACCGAAGGGAATTTTAACATTTAACCCCATACATATTCCATTATTAAACACCATAATCCTACTATGCTCAGGAATTACAGTAACGTGAGCACACCACAGATTAATTGAAGCAAAGCATTCACAAACAACTCAAGCATTATTTATTACAGTTATATTAGGACTATACTTTACAGCCCTCCAAGGATATGAATATTATGAATCTAGATTCACAATTAGAGATTCAATTTATGGATCATGCTTCTTTATAGCAACAGGATTCCACGGAATTCATGTTATTATTGGAACTACATTTTTAATAGTATGCTTAATACGACACATAATATGCCACTTCTCAACAAAGCATCACTTTGGGTTTGAAGCAGCTGCATGATACTGACATTTTGTTGACGTAGTATGATTATTCCTCTACATTACAATTTACTGATGAGGTAGCATGAATAAGCCTTTGCGAAAAACACACCCATTAATCAAAATTATCAATGGGTCCTTAATTGATCTTCCAGCACCATCAAATATTTCCTTGTGATGAAACTTTGGCTCTCTATTAAGAATATGTTTAATAATTCAAATCATTACTGGAATCTTTCTAGCTATGCACTATACATGCGATATTGAAATAGCATTTAAAAGTGTAGTACACATCTGCCGTGACGTCAATAACGGATGATTATTACGAAGCCTACACGCTAATGGAGCATCATTATTCTTTATATGCTTATATCTCCACGTCGGACGGGGGGTATATTATGGATCATATAAATTAATTATAACTTGATTTGTAGGAATTATTATATTATTTGTAATTATAGGAACAGCATTCCTGGGGTATGTATTACCATGAGGACAAATATCCTTATGAGGAGCTACAGTAATTACAAATCTACTGTCAGCAATCCCTTACCTGGGAGGGGACCTAGTAAAATGATTATGAGGGGGGTTCTCAGTAGATAATGCTACACTAACCCGATTCTTTACATTACACTTCCTCATACCATTCATTATTGCTGCATTAGTTATAATTCATTTACTATTTTTACACCAAACAGGGTCAAGTAACCCTTTAGGAACAAATCCAAACTTAGATAAAATTCCATTTCACCCATATTTTTCTATTAAAGACCTTATAGGAGCCCTAGTTACACTAATATTCTTCATTATACTTAATCTCCTAGAACCACGACTATTAGGGGACCCCGAAAACTTTATTCCTGCCAATCCTTTAGTAACTCCTGTCCATATTCAACCTGAATGATATTTTTTATTTGCTTATGCTATCTTACGATCAATTCCTAACAAACTAGGAGGAGTGATTGGAATAATAATAGCAATTGCTATTATTGCAATTTTACCGTTTACTAATACAAGAAAATTTCAAGGTAACTCCTTTTATCCCATTAATCAGTTCTTATTCTGAACACTCACAGTCAATATGTTACTATTAACATGAATTGGCGCACGACCAGCCGAAGAACCTTATATTCTTGTAGGACAAGTCCTTACTGTAACATACTTTATATATTTTATTTTAAATCCTATTATACTAAAAATTTGAGACCAACTTACTGAA------GTGTTCTTAATTTATTACTTAATTATAGTTATTTTTATTTTAATTTCTGTTGCTTTTGTAACTTTGCTAGAACGTAGGGTTCTTGGTTATATTCAGTTGCGTAAAGGTCCTAATAAGGTAGGTTTTATAGGACTGCTTCAACCTTTTTCTGATGGTATCAAATTATTTTTTAAAGAACAAACATTTCCTTATATATCTAATTTTTTAGTTTATTATTTTTCTCCTGTGTTTATGTTGATTTTATCTATAGTTTTATGGGTTTTATTTCCTTATTTTATGAATATTTATAATTTTAATTTTGGTTTTATATTTTTTTTATGTTGTACAGGTATAGGTGTTTACGGTGTTCTTCTTTCTGGTTGAAGTTCTAATTCTAATTATGCTTTGTTAGGTGCTTTACGTTCTGTTGCTCAGACCATTTCTTATGAAGTGAGAATGGCTTTAATTATGATTTGTTTATTTGTCTTTATTTTTAGATTTAATTTTATTGATTTTATAATTTATCAGAATTATGTTTGATTTATTTGGTTTTCCTTGCCTTTGTTTTTTTGTTGATTTTCTTCTTGTTTAGCTGAGACTAATCGTTCTCCTTTTGATTTTGCTGAGGGTGAATCAGAGCTTGTATCTGGTTTTAATGTTGAATATAGAAGAGGCGGGTTTGCATTTATTTTTTTGTCTGAATATATAAATATTATTTTTATATCTCTTTTAACTTGTATTTTGTTTTTGGGTTGTGATGTTAATTCAATTTTTTTTTTCTTAAAAATAACTTTTGTTATTTTTAGATTTATTTGGGTTCGGGGAACTTTTCCTCGTTATCGTTATGATAAACTTATATATTTAACCTGAAAGGTTTTTTTACCCTTATCTCTGAACTACTTATTATTCTTTATTGGAGTGTTAGTTTTCATTGTT------------ATTTTAAATATTAGAAAGATCTTATTTTTAACAACTATGATTTTAGGAACCATTATAGTGATCAGATCAGAAACTTGATTAGGAATCTGAATAGGACTAGAAATCAATATATTGAGATTCGTGCCTGTAATGTATACTTTTAAAAATCCCCGATCTGCTGAAGGATGTATAATCTATTTTTTAATTCAAAGAATTGGATCTATTTTAATATTAATATTAATTTTAAGCAACTCGTTACTTGTGATGTACCACCTCATTGTTAACGAATTGCTTAATATAATATTAATATTTAGAATTATGATCAAATTAGGAATACCCCCATTTCATTTCTGATTCCCAGAAATTATGGTAAAAATAAGATGAAGAAATTGTGCTATCCTTATAACATGACAAAAAATTGCACCAATAATAGTTCTTATACAGCTAGTCCCTAACTGCCAACAAATAACTTTAATTATTATTATAGCAACCATTATTGGGGCAATTGGGGGTTTAAACCAAACTGCCGTAAAAAAAATTATAGCTTACTCATCAATCAATCATATGGGATGAATTGTAGCATGCATGAAATTCAACAATATTTTATGAATCGAATACATCTTAATTTACTCAGTAATTTTAATTATAATAATTGTAATATTCAGATTTTATTCAATCTCATATATCAACCAAATATCACTCAATAGAGGG---TATATAGAAAAAACCTTAATTGCAATTCTATTTTTAAGATTGGGGGGAATACCCCCATTTCTAGGATTTTTACCAAAATGAATAGTTATTCAAACAATAATAATGTCTAATACACTATTTACATTAACTATCATGGTTTTATCATCACTGATTACTCTATTTTATTACCTACGAATAATTAGAACTAATTTTATAATTAATAGCCCTACATGAAAATGAAATTTAACAACCAAA------CCTAGACCCTATATTAGAGCCTTTATAATTTTAATCAATATATCGCTACCTGTAGTTATAACTTTAAGTTTTATAATTAAAATTATAATCTCAACTATCAGAGCAAGAATTTTAGTCTTACTACTTATAATAGTATGTACATTAATCTCAAAAAAATCAATCCTAGACCGAGAAAAAATATCCCCATTCGAATGTGGCTTTGATCCAAAAAGATCGTCCCGAATACCATTTTCTATTCAATTCTTCCTTATTGCCGTATTATTCCTAATTTTTGATATTGAAATCGTAATTATATTACCAATGATCATTACGCTAAATAAGAGAATTATAATAAATTGAATAATTACAATAACAACATTTATTATTATTCTAATTATTGGCCTATACCATGAATGAAATAACAGAGTACTGGAGTGAGCAAAAATGATAAGAATGTTTTTTTATTTAGTTTTTATGGTCCCTTTATTTTTTTTTAATTATTGATGGTTAAGTTGTTTGTCTTTAATTTTGGCTTTTTTTTACTTTTTTAATACTTTTTGATTTATGAATTATTATAGTATATTAAGTTATTCTTTTGGTGGTGACTTACTTTCAATGACTATAATTTTTTTGAGTTTATGAATTGTTCTTTTAATAATTATTGCTAGATATATTATTTATTCTGAGTTTAATTATTCTTTTGAGTTTATTTTTGTCGTTAATTTGTTACTTTTTTTTTTAATTCTTTCTTTTAGAACTACTAATATTCTTTTATTTTATATTTTTTTTGAATCTTCTTTAATTCCTACTTTATTTTTAATTTTTGGTTGGGGATATCAACCTGAGCGTTTGAGAGCTGGGTTTTACTTACTTTTTTATACTTTATTTGCTTCTTTGCCCTTACTTTTATGTATTTTTTATATTAGTCAGGGTTCTTTTACTTTATTTTATTTTTTAATTTCTTTAGATGTTAATTTTTATATTTATTTGTCTTTAATTTTGGCTTTTTTAATTAAGATGCCTATAATTTTTGTTCATTTTTGATTACCTCGTGCTCATGTTGAGGCTCCAATTTCAGGTTCTATAATCTTGGCTGGAGTTCTCTTAAAATTGGGTGGTTATGGTTTAATGCGTATTTTTTCTTTTATTTATTCTTATTCTGTTAAGTATAATTATTTGTTTGTCGGTTTGAGCTTGTATGGTTCAGTTTTGGTAGGTATTTTGTGTCTTTTTCAAGTTGATATTAAATCTTTAATTGCTTATTCTTCTGTTGCTCATATAGGTTTGGTTTTATGTGGTATTTTTTCTTTAAATTATTGAGGTCTTTTTGGTTCTTTAATTTTAATAGTTGGACATGGTCTTTGTTCTTCCGGTCTATTTTGTTTGGCTAATATTGTTTATGAGAAGGTCCATAGTCGAAGATTCATTATTAACAGGGGTTTGATTTCTTTTATGCCTTCTTTAGCTTTATTTTGATTTTTACTGAGTTCAAGTAATATAGCGGCCCCAACTTCATTAAACTTAATGGGTGAACTAATGTTAATTAATAGTTTAATGGGTTGGGATTCATATTCTTCTTGATTTTTAGGTTTATCTTCTTTTTTTAGTTGCTGTTACAGTATTTATTTATTTTCTTATATCAATCATGGTTATTCTTATAGAGGTTTAACTAAGTTTGGTGTTGTTACTGTGCGGGAATATATTCTTATTCTTTTTCATTTTATTCCTCTTAATTTTATTGTACTAAAGGCTGATATTTTTGTTATTTGAATTGTGTTTAATGACTTTTTTTATTTTCTTCTTTATTTTATATTTTTTTCTGGTTTATTGACTTTTTGTTCTATACGTAAGCATCTTTTGTTAACTTTGTTAAGTTTGGAGTTTTTATCCATATGTTTGTATCTTAGCTTATTTAATTTTTTGTATATTTATAGTTTTTCTTATTTTTTTATTTTGGTTTTTCTTGTTTTTATTGTTTGTGAGGGGGCTTTAGGGTTGGCTATTTTAGTTTCTTTGGTTCGTAGAAGAGGTAATGATCATATTTCTAGTTTATCAGTTTTAGGATGAATTTTATTTAATTTTTCTTTGTATTTAGTTGGGGGATTTTTCTTGTTGTTATTTGGATTATTTTTTTTTATTTTGGGTTCCTTTTTTTTAATTAATGAATATTGTGTTTTTTTAGATTGGGAATTTATAAGTTTAAACGGTTGTGGTATAACAATAACTTTATTTTTTGACTGAATATCTTTAATTTTTATGGGTTGTGTTCTTTTAATTTCTTCTATGGTTATTTATTATAGTGAAAGATATATATCTCATGATGGTGACAAGGTTCGTTTTTATTTTTTGGTTTTTTTGTTTGTTATATCTATAATAATAATAATTGTTTCTCCTAATTTAATTAGAATTTTAATCGGTTGGGATGGATTGGGTTTAGTTTCCTATTGCTTAGTTATTTATTTTCAGAATTTTAAGTCTTATTCTGCTGGTATATTAACTATTCTTACTAATCGTATTGGTGATGTTGCAATTTTAATTTCTGTTGCTTGAATGTTGAATTTTGGTAGTTGACATTATATTTATTATATTTATTCTTGGGATTATTGAAGTTTAATTTTAATTTTATTGATTATTTTAGCTGGTTTTACTAAAAGTGCTCAAATTCCTTTTTCTTCTTGACTTCCTGCTGCTATGGCAGCCCCAACTCCTGTTTCTTCTTTAGTACATTCTTCTACTTTAGTTACGGCTGGTGTTTACCTTTTAATCCGTTTTTCTCCCATATTATCTGGTTTTGATTGTTCATTTTTTTTAATAATTGGTATAATGACTATATTTATGGCTGGGTTGGGTGCTAATTTTGAATATGATATGAAAAAAATTATTGCATTGTCTACTTTAAGACAATTGGGCTTAATGATGTCTTCTTTATTTATGGGATTTTCTTTAATATCTTTTTTTCATTTATTAACTCATGCTTTTTTTAAGGCTTTGCTTTTTCTTTGTGCTGGGTTAATAATTCATTGTATGAGAGATTCTCAGGATATTCGTCATATGGGTGGAATAATTAATCATCTTCCTTTTACTTGTTCTTGTTTTGTAATTTCTAATCTTTCTCTTTGTGGTTTTCCTTTTTTAGCAGGATTTTATTCTAAGGACATTATTTTGGAGATAATAATGATGTCTAGTTATAATTTTTTTGTATTTTTTATTTTTTTTGTTTCTGTGGGTTTAACTGTTTCTTATAGAATACGTTTAATTTATTATTGCTTATCTTTTAATATAAATGTTTATGTATGTCAGTCTTATTCTGAGGATACCTTAATGATAAAGTCAATAATTTTGTTAACTTTTCTTTCTATTGTTGGTGGAAGTATGCTTAGTTGGCTTTTATTTTCAAGTCCTGATTTAATTTTTATGCCTTTATATTTAAAGGTTTTATCTTTATTTTTTATTCTTTTTGGTGGTTGATTGGGTTACGAGTTATCTTATGGTGGTTATTTTGATTCTAATAAGTCTATTAATTATTATTTATTATCTACTTTTTTAGGTTCTATATGGTTTATGCCTTCTTTTAGAACTTATATATTGGTTTCACCTACATTATATTTATCTAAATATTCTTCTGAGCTTATAGATATGGGTTGGGGTGAATATATTATTTCTAAGTCTTCTTTATTAGTCAATTCTTTGTTGAGTAAATTGTATAGTTATTATCATTTTAATAATTTAAAGTTGTTTATTATGGTATTTTTGTTATTTTTTCTGTTTTTTATTATT------ATTATAATAATGATAATGTCATTTATCGCTAGATCAATTTTCCCCCTAATAAAACATCCATTAAGAATAGGATTAACATTAATTGTACAAACTATTATTATTAGAATTATTAGAGGAATAATAGTAAATATATTCTGATTCTCATATATTCTAGTCATAACAATCATTAGAGGAATATTAATCCTATTTATTTACATGGCTAGAGTGGCATCAAACGAAAAATTCCAGTCATCTATAAAAATTATATATTACGCTATTCTCGTCTTATCTCTATCCACAATCCTCTCCTTTTTAGTGGATAATATAGAGATAAAAAAAATATGATCCCCTAAAAAGGAAAGTATTATGGATACTGATTACCCCCTAACACTAGTAAGGATATTTAACCTTGAAAGTATATTTGTCACTATCCTGATAGTTAGATACTTATTATTATGCATGGTGATTGTATCTAACGTTGTAAATGTGCATGAAGGACCCCTGCGAACAAAAAACGGGATTGTAGTTAAAAATAACGTCTAACCTGCAGTTAGGAGGTACTATT---ATAAGTCTATCTCA--AGTAGTGAAGTAAAAAAATTACACTTAGTTTCGACCTAAGAATAGAGATTATTCTCCTTACTT--TTAATAGAAGCCAAAA---AGAGGCCTTTCATTGTTAATGAAAAAATTGACT-CAAAAGTCCTATTAAAAAAAAGTTAGTTTAATTAA--AAACACAATCTTGTCAAGATTGAAATATTATGTT--AATACTTTTTAAGCTTTATAGTCAATACGTAATATGATGTCAGACTGCAATTCTGAAGTAGCATAAATCATGCTAAAGCTTTATATTTTAGTGTATGGTGCACGGAGAATTTTGATTTCTTAAGATTTAGTTCAATTCTAAAAAATATAAATTTATATAGTTTATA----AAAACATTTCATTTTCAATGAAAAGAAGATAGCT---TTATCTATAAATAACTCTTTTAGTATAAATAGTATATTTAACTTCCAATTAAAAGGTTTAATTA-TAAAAAGAGTAACTTGGATAGTTTAT--TTAGAATAGTAATTTGTGGTATTACTGGTGCTTAATAATTCAAGCTTCAGGTCAGTAAGGTGCCTGATTAAAGGACTATTTTGATAGAATAGATCAAGTATTTATATACCCTTATTAACTATTTTGGCAGATTAGTGCGGTAAATTTAGGATTTATTTATGTA-ATTTTTTTACAAATAGTACTTAATGTGGCAGATTAGTGCAATGAATTTAAGCTTCATATATAAAGAAACATCTTTCATTAAGACATTAAGTGACTGAAAGAAAGTAATGGTCTCTTAAACCAAAAAATGGTAAGTAACGAATACCCTTAATGAAAAAAGATAAGCTAAGTAAAGCTATTAGGTTCATACCCTGACTATAGAGGA-ATAACCCTCTTCTTTTTAACTTAAATAGCTTAAGTTTTAAAGCATAGTATTGAAGATACTAGGATAAG-ATTTGTT-CTTTTTAGGTACAGTAAGTAGTTTAATTTAAAAATATTAATTTTGGGGATTAATGATGTGTG--TTTGCTCTTTACTGAAAGAGAATGAAGTAATCTAAAAGAAGCTGCTAACTATCTTTTAAAGCGGTTAAAATCCGTTTTTCTCTTAAGTTAGATAGCTTAAGAAAAGCACATATTTTGAAAATATGAGATAAAAGTTTAATTCTTTTGCTAACTTGTTTTAATAGTTTAAATATAAAACAATGATCTTGTAAATCATAAATAGAGA-TAATCTTTAAAACTAAAGCTTTAAGTTAAAAAAACTATTAACCTTCAAAGTTAAAATTACAAAATTATAATGTAAGCTTTAGATGGGGTGGCTGATG-AT-AGGCAATAAATTGTAAATTTATTCATGGTTGTAT-AAACCCTCCATTACAAATTAAAGCTATAGTAGCGTTATTATTTACATTAATAATTCAGTTGTGCAATTCAACTTAATTTGA
PA 
TTGGTTTGAGAAG-TTTGATCTTTGCTTGATTAATTTATATTTGGTTGATTAAACATGTAAATTTTTGTGCGATTTAT-TATTTCT-TGATGAAGTTTTTAGTTTATTCGCAGTTTTTTATTTTATTTTTTTAGGAAACTAAGAATTAGTTAAATCTTA-CAGTTTTGACAAAGTTTGTGCCAGCAGTCGCGGTTATACAATAAGGGCAAATAAATTTTATTAGGGCTTGCATTTAAAATTTACAAATTTA-GATTTATATATTTT--TTTATTGGGTGAAATCATGAATTA-ATTTATGATCTATATA--TTTGATGTTGAATGTGAAATTTCACAGTGGGACTAGGATTAGATACCCTATTATTATGAAATGTTAAGGAGTTCTTTTGGTATTATTAGTTAAGATCTTTAAATTAAAAAGATTTGGCGGTAATTTAGTCTTTTCAGAGGAACCTGCCCTGTAATTGATGATCCACGATAGATTTCACCTTATTTTAGCTTGTATACCTCTGTCATTGAATGTCTTATTAGAGTTAAATTTTCTTTAATTTTTAATGGAAAAAATGTCAAGTCAAGGTGCAGCAGTATTAAGGAAGAGGTGGGTTACAATAAAAATATTTATGGATAGGGAATTGAAACAT-TTTCTTGAAATTGGATTTGAAAGTAATTTTTATTAATATATAATTTTGATTTAGGCTCTAAATTATGCACACATCGCCCGTCACTCTCGTTATTT-AAAATGAGATAAGTCGTAACAAAGTAGGCCTACCGGAAGGTGGGCCTGGGAAGG---TAATAATAGGTTTACTTTATTTGTTTGTGTTATATTTTTCTTAGAAATAACTTTATTTTTAGTAGGTTTTACTGAAAGAATAATTTTAGTGATAGTAAATTGTACCGTAAGGGTATATTTTTAATTTATTAAAAGTAGTTTTATTTTAATGTACCTTTTGTATCAGGGTTAATCAAATTATTTTATTTATTTAATTTTCCCGAAATTAGGGGAGATATTATTATATGTTAGTTAATGTGTCACAATTATTAATAATATAGTGATAGTAATGATAAGTTATTCGTTCTTAAATATCTGGTTTTCCAGGAATTGAATTCAATTCAGAATTATAATATTAATTTTCTAATTTTAATTAGATTATTATTTAT-AATTTAAGATTTATGGGGATAAGCTCATAATTTTTTT-ATAATTT-TTATTTATGTATTGGTTTTTGTAGGCTTGGAATCAGCCATCCTTAAT-TTCGTTATAGATTATTCCTTAATTTTTTTTATTTTTT-AAAATTTAATTTTTTACTGGAATGATGTATTTAATTTATAATTATTTGTAATAATGATTAAATTAGTATATATGTAAGTTGAAGTATAGTAATTCGGCAAATTTTGTGTTCGCCTGTTTAACAAAAACATGTCCTTTTGATT-TTATATTTAAGGTTTGACCTGCCCAATGAGG--TTTTTAATGGCCGCGGTATATTAACCGTGCTAAGGTAGCATAATCATTTGTCTTTTAATTGAGGGCTTGTATGAAGGGTCGGACGAGGCACATGCTTTCTTTATT-TCAATATTAGAATTTATTTTTTTAGTTAAAAAACTAAAATTTATCTGTGGGACGAGAAGACCCTATAGATCTTTATAAAAT-TAGTCATTGAGTTTTATTGTTTATTATGGGGCTCAATTGTTTAA---TTTTATTTAATTGGGGTGATTGCAGAACATTCACAACTTCTGTTTTAATAATTCATTAATTAGTGTTTTAATGATCCATTTATAATGATTATAAGATTAAGTTACCTTAGGGATAACAGCGTAATTTTTTCGGAGAGTTCATATCGATGAAGGAGTTTGCGACCTCGATGTTGGATTAAAATAAGTATTAGGTGTAGCAATTTAATTACTAGGTCTGTTCGACCTTTAATATTTTACATGATCTGAGTTCAGACCGGCGTAAGCCAGGTCAGTTTCTATCTTCAGTTTTATTAATTATGTTTTAGTACGAAAGGACCAAACATAGGGAATAATTTTTATTTA-TTTGATTAATAGTATGATAACTAATTTATTCTCAACCTTCGATCCCTGCTCCTCAATTTCAATATCAATCAACTGAATTAGAACATTTTTAGGATTTTTCTTAATTCCCGGAATATTTTGGGCCATACCATCACGATACAATTATATTATTTATTCTATTTATAGAAAATTATATATTGAATTTAAAACCCTACTAGGAGAA------AAAAGAAAAGGAATTAAATTAATTTTTATTGGAACGTTTATATTTATTCTATTTAATAACATAATAGGGTTATTACCTTATGTATTTACAAGAAGAAGTCATCTAATTTTTACCCTAGCCTTAGCCCTACCCATATGATTATCATTAATACTATTTGGATGAATTAATAACACTCAACATATATTTGCCCACTTAATCCCAGAAGGGAGTCCCGCAGTCCTTATACCATTTATGGCCTGCATTGAAACAATTAGAAATATTATTCGACCAGGGTCACTAGCAGTGCGATTAACTGCGAATATAATTGCAGGACACTTATTAATATGTTTATTAGGGAATAATATAACA---GAAGCAACAATAATAATCCCCTTAATTATAAGAATTCAAATTATACTTATACTATTTGAAACTGCTGTATCATTAATTCAAGCTTATGTATTTTCCATCCTAAGTACCCTTTATACTTCTGAAGTAATTTATGAAAATACACAG---------------------------ATTCCACAAATAGCACCCCTTTGATGATCAATTTTATTCCTAACTTTTTTTGTATCATTCCTTATAATATGTATTATTATACATTTTCAAAATACACAAGAATCCGCCAAAACATTAAAAGAAACACCTGAAATTAAAATAATAAATTGAAAATGAATGAATAAATGACTTTACTCTACAAACCACAGGGACATTGGGACTCTATATTTTTTGTTCGGAGCCTGAGCTGGAATAGTGGGTACATCCCTCAGATGATTAATTCGTATTGAACTTGGACAACCTGGATCTTTTATTGGAGATGATCAAACATATAACGTTGTTGTAACAGCACATGCCTTCGTAATAATTTTTTTCATAGTTATGCCTATTATAATTGGAGGATTTGGTAACTGATTAGTACCCCTTATAATTGGAGCCCCTGATATAGCATTCCCACGAATAAATAATATAAGATTTTGACTTCTCCCCCCATCCCTAACACTTTTACTAGTTAGAAGAATTGTGGAAAGTGGTGCAGGGACAGGATGAACTGTTTATCCCCCTCTTTCTAGAAACATTGCCCATAGAGGAGCATCTGTAGACTTGGCTATTTTTAGATTACATTTAGCAGGTGTCAGATCAATTCTTGGAGCCGTAAATTTTATCTCTACTATTATTAACATACGACCTAGGGGAATAACAATAGAACGAATCCCGTTATTTGTTTGATCTGTAGGAATTACTGCATTATTGTTACTTCTGAGACTACCTGTCCTTGCAGGAGCAATTACCATATTATTAACCGATCGTAATTTTAATACCACATTCTTTGACCCAGCAGGGGGAGGTGACCCAATTCTATATCAACACCTATTCTGATTTTTTGGACATCCTGAAGTATACATTTTAATTTTACCCGGATTCGGATTAATTTCACACATTATTGCAATAGAAACAGGAAAAGTTGAACCCTTTGGATCTTTAGGAATAATTTATGCCATGCTAACTATTGGACTATTAGGATTTATTGTATGAGCACATCATATATTTACTGTAGGGATAGATGTTGACACCCGAGCATATTTTACTTCCGCAACAATAATTATTGCTGTACCAACAGGTATCAAAATTTTTAGATGACTGGCAACATTACATGGAAGACTAATTAATTGATCACCTAGAATTATTTGAGCAATGGGATTTGTATTTCTTTTTACAATTGGAGGATTAACTGGAGTAATTTTAGCTAATTCTAGAATTGACATCACACTTCATGATACATACTACGTTGTAGCACACTTCCACTACGTTTTATCTATAGGAGCAGTCTTTGCAATTATAGGAGGAGTAATTCAATGATTCCCCCTAGTCACTGGAATAACATTAAATCCAAGATGATTAAAAACACAGTTCTTCATTATATTTGTAGGAGTCAATCTAACATTTTTTCCACAACACTTCCTGGGACTAGCAGGTATGCCTCGCCGATATTCTGATTACCCAGACAGATACACTTGTTGAAATACTATTTCAACAATCGGAAGATCTATTTCAATCATCGGAATTATATTGTTTATCTTCACCCTGTGAGAAGCCTTTGTGTCAAAACGACAAATTCTATTCTCCGAAAGAATGCCATCTAATATTGAATGACTACAAAAGTATCCTCCCGCTGAACATTCCTATTCGGAACTCCCAATTTTAACATCCTCT---ATCGCAACATGAGCTAATCTTGGACTTCAAGATGCAAATTCACCAATTATAGAACAATTAATTATATTCCATGACCATGCAATAATAATTTTAGTTATAATTACAATTTTAGTAGCATATATAATAACAACTCTGATATTTAATAGAATTATTAATCGTAATCTACTTGAAGGACAAACGATTGAATTAATTTGAACTGTAGTACCTGCTATTACACTAATCTTTATTGCACTACCATCACTACGAATTTTATACTTAATAGATGAAGTTAATAACCCCCTAGTTACAGTTAAAGCAATTGGACATCAATGATATTGAAGATATGAATACTCAGATTTTAAAAATATTGAATTTGATTCATATATAAAGCCAACAAATGAATTAGAATTAGAAGACTTCCGATTATTAGATGTTGACAACCGTGTAATTTTACCAATAAAAACACCTGTACGCATCCTAGTAACATCCGGAGATGTAATTCACTCTTGAACTATCCCTAGTATTGGGGTTAAAATTGATGGAACTCCCGGACGATTAAATCAAGGAAGATTTACACTCCTTCGCCCCGGAGTTATATTTGGACAATGTTCAGAAATCTGCGGAGCAAACCATAGATTTATACCTATTGCCGTAGAAAGCGTATCAACTGAGTGCTTTTTAAACTGAATAAAGAATTAT---ATGAAAATACACAGTAACCATCCATTTCACCTTGTAGATTATAGACCATGACCACTGACAGGATCAATTGGAGCAATAACATTAACTTCAGGAATAATTATATGATTCCATAAAAATAATATATCTTTATTCTTCTTAGGAATTACAATTTTAGGATTAACAATAATCCAATGATGACGAGACATTTGCCGAGAAGGAACATACCAGGGTAAACATACATCACCTGTAGTTAGAGGATTAAAGTGAGGGATAATTCTATTTATTATTTCAGAAGTATTTTTCTTCGTATCATTCTTTTGAGCATTCTTCCATAGAAGTCTATCACCTACTGTAGAAATCGGAATAATATGACCGCCCAAGGGAATTTTAACCTTTGACCCCATAAATATTCCACTATTAAATACAATAATTTTGTTATGTTCAGGAATTACTGTAACATGAGCACATCATAGACTTATAGAGGGCAAACATTCACAAACAACACAAGCATTATTTTTAACTGTCATTCTAGGAGTATACTTTACAATACTTCAAGCATATGAATATTATGAATCTAGATTCGCTATTAGAGACTCAATTTATGGGTCATGCTTCTTTATGGCCACAGGATTCCATGGAATTCATGTAATTATTGGAACTACATTTCTAATAATTTGTTTAATACGACATATAATATGCCATTTCTCCTCAAAACATCATTTTGGGTTTGAAGCAGCTGCATGATACTGACATTTTGTAGATGTAGTCTGATTATTCCTGTATATTTCAATTTACTGATGAGGTAGTATGAATAAACCTATCCGAAAAACACACCCTCTGTTTAAGATTATTAACGGATCACTAATTGATTTACCAGCGCCATCTAACATTTCCTTATGATGAAACTTCGGATCGTTATTAAGAATATGTTTAATAATTCAAATTATTACAGGTATTTTTTTAGCCATACATTATACATGTGATATTGAAATAGCATTTAAAAGAGTTATTCATATTTGTCGAGATGTAAATAACGGTTGATTATTACGAAATTTACATGCAAATGGAGCCTCATTATTCTTTATATGTCTTTATCTTCATATTGGACGAGGGGTATATTATGGATCATACAAACTCCATATAACTTGAATAGTAGGAATTATTATATTATTTTTAATTATAGGAACTGCATTTTTAGGATATGTATTACCATGAGGACAAATATCATTATGAGGAGCTACAGTTATCACTAATTTATTATCAGCAGTCCCATATTTAGGCAGAGATATAGTTAAATGACTATGGGGAGGATTTTCCGTAGATAATGCTACATTAACACGATTTTTTGCCCTACATTTTCTTTTACCGTTTATTATTGCAGCATTTACTGTAATTCATCTACTTTTTTTGCACCAAACAGGGTCTAACAATCCCCTGGGAACAAATTCCAATTTAGATAAAATTCCATTCCACCCATATTATTCAATTAGGGACTTAATGGGGGTGAGAGTTACCTTAATAATATTTATTATACTTAATTTATTAGAACCCCGATTATTAGGAGATCCTGAAAATTTTATCCCAGCAAATCCCCTAGTAACACCAGTTCACATTCAACCAGAATGATACTTCCTATTTGCATATGCAATTTTACGTTCAATTCCCAATAAATTAGGAGGAGTAATTGCTATAGTTATAGCAATTGCCATTATTGCAATTCTGCCAATTACTAATAATAGAAAATTTCAAGGAAATAGTTTTTACCCACTGAACCAAATTATATTTTGATTCCTAACAACAACAATAATTTTATTAACCTGGATTGGAGCTCGACCTGCAGAAGAACCATATATTTTCACAGGACAAGTATTAACAGTCATCTACTTTTCCTACTTTATTGTTAATCCAGGAATTTTGACCCTATGGGATAAATTAACAGATATG------TTTTTAGTTCCTTATTTAATTACAATTATTTTTGTTTTAGTTTCGGTGGCTTTTGTGACTTTACTAGAGCGTAGGGTTCTGGGTTATATTCAACTTCGTAAGGGTCCCAATAAGGTAGGTTTAATGGGATTATTACAGCCCTTTTCTGATGGTATTAAGTTGTTTTTTAAGGAGCAAACTTACCCCTATTTATCTAATTTTTTAGTTTATTACTTTTCTCCAGTTTTTATGTTGTGTTTATCTATAGCTTTGTGGACATTATTTCCTTATCTTGTTAATGTATATAATTTTAATTTTGGGGTTTTATTTTTTTTATGTTGTACTGGTATGGGAGTCTATGGTGTTCTTTTATCAGGTTGGAGATCTAATTCTAATTATGCTTTATTAGGGGGCCTTCGTTCTGTGGCCCAAACTATTTCTTATGAAGTAAGAATGGCATTAATTATAATTTGTTTTTTGATTTTTATTTTTAGTTTTGACTTTATGGATTTTATAATTTATCAAAGGAATATTTGATTTATTTTCTTTTCTTTTCCTTTATTTTTTTGTTGATTTTCTTCTTGCTTGGCTGAAACTAATCGCTCTCCTTTTGATTTTGCTGAAGGGGAGAGAGAGCTTGTTTCTGGTTTTAATGTTGAATATAGCAGAGGGGGTTTTGCTTTTATTTTCTTATCAGAATATATAAATATTATTTTTATAAGACTTTTAACTTGTATTATTTTTTTTGGTTGTGATATTTATTCTTTATTTTTTTATATTAAATTAACTTTTATTATTTTTATATTTATTTGGGTTCGAGGGAGTTTGCCCCGTTATCGATATGATAAATTAATGTATTTAACTTGAAAGGTTTTCCTACCTTTGTCATTGAATTACTTATTATTCTTTTCAGGGTTTCTTACAATAATTATGTTTGTACTAGGAATGCCAAATGTTAGAAAATTATTGTTTATTATAACCCTTATCACTGGGACTATTTTAGTTTTAAGATCTGAAACATGATTTGGTATGTGGATAGGATTAGAAATAAATATACTTAGATTTATTCCTATTATATTTAAAAATAAAAGAATAAAATCTGCAGAAAGATGTATAATTTATTTCCTAGTTCAAAGAATTGGATCTATTCTCATATTAATATTAGTATTAACTAATTCATCGCTCATAATGCTCCCTTATGTGGCAGATGAGTTAGTTAATACTATATTAGTATTTAGAATGGCCATTAAATTAGGAATCCCACCCTTCCATTTCTGATTTCCAGAGATTATCAAAAAAATAGAATGGGCAGAAAGCTTAATTCTTATAACATGACAAAAAATTGCACCACTAACCATCTTATCTTACTTATTATCTGAGTCTAAAATTACCCCCATCCTGATTATAACTTCTGTAATTATTGGGGCATTAGGCGGATTAAATCAAACTTCCATCCAAAAAATTATAGCATTTTCCTCTATTAATCATATAGGATGAATAATTGCGTGTATAATACTTAATAACACTTTATGAATTACCTATTTATTAATCTATTCAATTATTGTTATTATGATAATTTATATTTTTAATAAGTATTCTACATTTTATATTAACCAACTGACCTTATTTAGTTCCAATTTTTCAGAAAAAATATTAATTATTATTTTATTCTTAAGATTAGGAGGACTTCCGCCATTTCTAGGATTCTTACCTAAATGAATAGTTATTCAAACTATAATTACTTCAAATACATTTCCCACTCTTATTATTATAATTTTATCTTCCCTGATTACACTATTTTATTATTTACGATTAATTAGATCAAGCCTTATAATTAATTCCCCTTCATGAAAATGAACTACTTTAAGAAGT------ATTCAACCAAAATGAAGAACTTTTATAATTTTATTAAATTTAACCCTTCCAATAATTCTAACTTTTAGCCTTATTTTTATAATTATAATATCTATTATATTAGCATTAGTAATCTCGCTCACTTTAATAATTTTATGCACCATTATTGCAAAAAAGTCAATTCTAGACCGAGAGAAAATGTCACCATTTGAATGTGGATTCGACCCTAAAAGATCATCCCGCATACCATTTTCAATTCAATTCTTCCTAATTGCAGTTCTTTTTCTAATTTTTGATATTGAAATCGTAATTATTCTACCAATAATTATTACATTAAGGAGAAGAAGATTAATTACATGGATAATTACAGTAACAGCCTTTATTATAATTCTTATTGGAGGATTATATCATGAATGAAATAACAGAGCCCTAGAATGAGCTAAAATGATAAGAATACTGTTTTATATTATATTTATGGTCCCCTTGTTATTTTGTTCTTATTGATGAATATTTTGCTTATGTTTAGTTTTCGGTTTTTTCTATTTTTTTAATGTATTTTGATTTAATAATTATTATAGAATAATCAGTTATTCTATAGGGGGTGATGCATTATCAATAAGTCTAATTTTTTTAAGATTATGGATTGTATTTCTTATATTAGTTGCTAGATTTATGATTTATCGGGACTATAATTATCATGTAGAATTCATTTTAGTGAATTTTTTTCTTTTATTATTTTTAATTTTATCTTTTGGTACTATGAATATTTTAATTTTTTATTTGTTTTTTGAATCTTCTTTAATTCCAACTTTGTTTTTAATTTTTGGCTGGGGTTATCAGCCTGAACGTTTGAGAGCTGGGTTTTATCTTCTTTTTTATACTTTATTTGCTTCTTTGCCTTTACTTTTATGTATTTTTATAATTGGCAGAAATTCAATAACTTTATTTTATTTTTTAATTCAGGTTGATTGTAATTTTTACATTTATTTGTCTTTAATTGGTGCTTTTTTAATTAGGATACCTATAATTTTTGTTCATTTTTGACTTCCTAGGGCTCATGTTGAGGCTCCTATTTCTGGTTCTATAATTTTAGCTGGAGTATTATTAAAGTTAGGGGGTTATGGATTAATACGTGTTTTTTCTTTTATTTATTCTTATTCAGTTTCTTATAATTATATTTGAATTGGTTTAAGATTATATGGTTCTGTTTTGGTTGGTGTTTTATGTCTTTTCCAGGTAGATATTAAGTCAATAATTGCTTATTCTTCAGTTGCTCATATAGGTTTAGTTTTGTGCGGGATTATATCTGTAAATTATTGGGGTCTTTGTGGTTCATTAATTTTAATAATTGGTCATGGTCTTTGTTCATCTGGTTTGTTTTGTTTAGCAAATATTATTTATGAAAAATTGAATAGACGAAGTTTTTTAATTAATAGGGGCTTATTATGTTTTATGCCTTCTTTGTCTTTATTTTGATTTATTTTAAGATCCAATAATATGGCTTCTCCAATTTCTCTAAATTTATTAGGTGAAATTATACTCATTAACAGAATTATGGGTTGGAGAAGATTTGGTTTTTTATTTTTAGGGCTATCATCTTTTTTGAGTTGTTGTTATAGAATTTATTTATTTTCTTATATTCAACATGGCTCTTTTTATAGAGGTATTACAAAATTTAATTGTGTGACTGTTCGAGAGTATTCTTTAATTTTGCTTCATTTAGTTCCTTTAAATATTATTGTTTTAAAGTCGGATATTTTTGTTCTTTGATTGATGTTTGAT---ATTTTTTATCTTGTTATTGGGTTCATGTTTTTTTCTGGGTTGTTTACTTTTTGCTCTATGCGTAGGCATTTACTTTTGACTTTATTAAGTTTGGAATTTTTATCAATATGTTTATATTTAATTATGTTTTCTTTTTTGTTTTCTTATAGTTTTTCTTATTATTTTCTTTTGGTTTATTTAGTTTTTGTTGTTTGTGAGGGTGCCTTGGGTTTAGGTATTTTAGTTTCTATAATTCGTAGACATGGTAATGATCATATTTCTGGTCTTTCTATTTTGGGATGAATTGTAGGAGTCATATCTTTATATATTGTAGGTGGTTTTTTATTATTGCTAGCTGGGTTTTGTTTTATTTTTACGGGTATTGTTTTTTTGATTTATGATTATTCAATTTTTTTAGATTGAGAATTTTTAAGTATTAACAGAACTTGTTTAACTATAACTTTGTTTTTTGATTGAATGTCTTTAATTTTTGTTGGTTGTGTTTTTTTAATTTCTTCCATGGTTATTTATTATAGAGATTCTTATATATCTGCTGATGGTGATAAGGTTCGTTTTTATTTTCTTGTTTTTATGTTTGTAATATCTATAATAATAATAATTATTAGTCCTAATTTAATTAGAATTTTAATTGGTTGGGATGGTTTGGGTCTTGTTTCTTATTGTTTGGTTATTTATTTTCAGAATTATAAATCTTATTCTGCAGGGATATTAACTATTTTAACTAATCGTGTAGGGGATGTCGCTATTTTATTAGCTATTGCTTGAATAATTAATTTTGGTAGATGACATTTTATTTTTTATGTATATTCATGAGATTCTTGATGTTATTATCTTATTTTTTTGGTTGTTTTGGCTGGTTTTACAAGGAGAGCTCAAATTCCTTTTTCTTCATGACTTCCTGCTGCCATGGCAGCTCCTACTCCTGTTTCTTCATTAGTTCATTCTAGAACCTTAGTTACTGCCGGTGTTTATTTACTAATTCGTTTTTCTCATATGTTTAATAATGTAGATTGTTCATTTTTATTAATATTTTCTATACTTACAATGTTTATATCGGGGTTGGGGGCTAATTTTGAATATGATATAAAAAGGATTATTGCTCTTTCAACTTTAAGTCAGTTAGGTTTAATAATGTCTATTTTATTTATAGGTTTTCCTTTATTGGCCTTTTTTCATTTATTAAGTCACGCCTTTTTTAAGGCTTTACTTTTTTTGTGTGCAGGATTAATTATTCATGGAATAAGAGATTCTCAGGATATTCGTCATATGGGCTGTGTAGTTAACCAGCTTCCTTTTACTTGTACTTGTTTTATAATTTCTAATTTTTCTTTGTGTGGTCTTCCTTTTATGTCGGGATTTTATTCTAAGGATATTATCTTGGAGATGGTGATAACTTCTTCATATAATTTTTTTGTGTTTTTAATCTTTTTTATTTCTGTTGGTTTAACTGTTTCTTACAGTGTTCGTTTAATTTATTATTGTTTATCTTTCAATATAAATCTCTATGTTTGTCAAAATTATTCTGAGGATGGTTTAATAATAAAATCTATAATTTTTATAACTATTCTTTCTATTTGTGGGGGAAGAATTTTAAGTTGGTTTTTATTTAATTGTCCTGCTTTAATTGTACTTCCCTTGGGGTTTAAAATCATACCCCTAATTTTTATTGTTTTAGGGGGATGACTGGGTTACGAACTTTCTTTTTCTAATTATTTTGTTAGGGCTTATTCTTTACGTTATTATTTTATTTCTTTTTTTAGAGGTTCAATATGATTCATGCCTTCTTTTAGAACTTATATATTAAGAGGGCCTTCTTTAATTTTATCTAAGAATTATTATGAGGTAATGGATTCTGGTTGGGGAGAATATATTATTTCTAAGTCTTCATATGTTTGAAGTTCTTTGTTTGCAAAATTGTATAATTTTTATCATTTTAATAATTTAAAGTTGTTTATCACTGTATTTTTTATTTTATTTATTTTTGTTTTGATTATATTTATATTAACAATAATAATATCCCTATTAATAAGATTAACTTTCCCAACAATAAAACACCCCCTCAGAATAGGATTAATTTTAATTCTTCAAACAATTATTATTGCAATAATTAGAGGAATAATAATTAATATATTTTGATTCTCCTACATCTTAATCATAACAATCTTAAGAGGAATACTAGTATTGTTCATTTATATAGCAAGAGTGGCCTCAAATGAAAAATTTAATTCATCATTGAAAAACTCTAGTTATGTAATCTTTCTATTTTCTTTATCCATTATCCTCTCCCTTTTCGTAGACCAACTAGAAATAAGAAAAAAATGGCCTACGAAAAGGGAAAGTATTATGGATACGGAATATCTAATAACACTTAACAAGATATTTAATGTTCATAATATATATCTCACTATTGTGATAATTAGCTATTTATTCCTGACAATAATTATTATTTCATACATTGTAAATGTCCATGAAGGACCTCTCCGGATAAAGAACGGGGTCGTAGTTAAAAATAACATTTAATTTGCAATTAAAAAGTGCTTTA--TATAAGCCTTCCTCATAAGTAGTGAAGTAAAAT--TTACTTTTAGTTTCGACCTAAAATTAGGGCATGAGCCCCTTACTTAATTAGCAGAAGCCAAAATAAAGAGGCATTCCATTGTTAATGGAAAAACTGGCTTT--TAGCCCTACTAAAAAAAAGTTAGTTTTAAGAA--AAATATAGCTTTGTCAAAGCTAAGATATTAATTTGTAATACTTTTTAGGCTTTATAGTCAATATAAATAATGATATCAGACTGCAATTCTGAAGTAGTAT---TTTTACTAAAGCTTTATATTTTAGTGTATGGCGCACAGAGAATTTTGATTTCTCAGGATTTAGTTCAAATCTAAAAAATATAAATTTATATAGTTTACTATA-AAAACATTTCATTTTCAATGAAAAAATGGGACTT----TCCCTGTAAATAACTCTTTTAGTATATAAAGTATATTTAACTTCCAATTAAAAGGTTTATTTAATAAAAAGAGTAACTTGAATAGTTTAAGTTAAGAATTGTAATTTGTGGTGTTACAGGTGT--A-TAAT---TACTTCAAGTCAATAAGGTGCCTGATAAAAGGACTATCTTGATAGGATAGATAATGTAGTAA-ATACCCTTATTAACTATTTTGGCAGATTAGTGCGGTAAATTTAGAATTTATTAATGTAGATTTTTCTACAAATAGTACTTAATGTGGCAGATTAGTGCAATGAATTTAAGCTTCATTTATAAAGATTCATCTTTCGTTAAGACATTAAGTGACTGAAAGAAAGTAATGGTCTCTTAAACCAAAATATGGTAAGTAACGTCTACCCTTAATGAAAAAAGATAAGCTAA-TAAAGCTATTAGGTTCATACCCTGATTATAGAGGTTATAATCCTCTTCTTTTTAACTTGAATAGCTTAAAGTTTAAAGCCCAGTATTGAAGATACTGTAATAAGTATA-ATTACTTTTCAGGTACAGTAAGTAGTTTATTT--AAAATATTAATTTTGGGGATTAATGATGTGTA-TTATACTCTTTGCTGA-AGAGAATGAAGTA-TCTAAAAGAAGCTGCTAACTATCTTTTAAAGCGGTTAAACTCCGTTTTTCTCTT-AGTTAATTAGCTTAAGAAAAGCGTATATTTTGAAAATATAAAAAAAAGGTTTAATTCCTTTATTAACTTGTTTTAATAGTTTAA-TA-AAAATAATGATCTTGTAAATCATAGATAGAAA-TAATCTTTAAAACTAAAGCTTTAAGTTAAGAAAACTATTAACCTTCAAAGTTAAAATTACAAA-TTATA-TGTAAGCTTTAGATGAAGTGGCTGAAATATTAGGCGATAAATTGTAAATTTATTCATGGTTTAAAATAACCCTTCATCACAAATTAAGGCTTTAGTAGCGTTGTTATTTACATTAACATGGTAGTTGTGCAAATCAACTTAATTTGA
PAY
TTGGATGAGGAAGGTTTGATCTTTGCTTGATAAATTTACACAAGGGTCGTTAAACATGTTAATTTTTGTGTGATCTAAGTATCTCT-TAATGGGATTTTTAATTTATTCGCAGTTTTTTATTTTATTTTTTTAGGTAACTAAGAATTAGTCAATTTTTA-TAGTTCTGACAGAGTTTGTGCCAGCAGTCGCGGTTATACAATAAGAGCAAGTAAATTTTATTGGGACTTACATTTAGGGTGAAAATTTTTA-AGTTTGCATATTTT--TTTATCGGGTGAAATCGTTTAAAATATCTAAGTCTTATATT--TTTGATGTTGAATGTGAAATTTCATAGTGGGACTAGGATTAGATACCCTATTATTATGAAATGTTAAG-AGTCCTCTTGGTATTATTAGTTATGATCTTTAAATTAAAAGGATTTGGCGGTAATTTAGTCTTTTCAGAGGAACCTGCCCTGTAATTGATGATCCACGATAAATTTTACCTTATTTTAGCTTGTATACCTCTGTCATTGAATGTCCTAATAGGGTTAA-TTTTCTTTAATTTTTAATGGAATAAATGTCAAGTCAAGGTGCAGCAGTATTAAGGAAGAGGTGGGTTACAATAAAAATATTTATGGATATAGAATTGTAAGAT-TCTCTTGAAATTGGATTTGAAAGTAATTTTTATTAATATATAATTTTGATTTAGGCTCTAAATTATGCACACATCGCCCGTCGCTCTCGTTATTT-AAAATGAGATAAGTCGTAACAAAGTAGGCCTACCGGAAGGTGGGCCTGGTAAGAAT-TAATAATTAATTTACTTTATTTATTATATTTTTTATTTTTATAGAAATAACTTTATTTTTAGTAAATTTTTTTGAAACAACTATTTTAGTGGTAGGAAATTGTACCGTATGGGTTTATTTATAATTAGTTATAAGTAGTTTTATTTTAGCGTACCTTTTGTATCAGGGTCGATTAATTATTTCTAATTATTTAGTTTTCCCGAAATTGGGGGAGATATTATTATATGTTAGTTAATGTGTCATAATTATTGATAATATAATAATAGTAATGAAAAGTTATTCGTCCCTAAATATCTGGTTTTCTAGGAATTGAATTTAATTCAGAGTTATTAAT-TTATTTTTTAATTTTAATTAAGGAATAATTTAT-ATCTTAAGATTTTTGGGGATAAGCTCAGGATTTAATT-TATAATC-TAATTAATATTTTAGTTTTTGTAGGCTTGGAATCAGTCATCATTAAT-TTCGTTATAGATTATACTTTATTTTTATTTATTTTGT-TAGATTTAATTTTTTACTGGAATTAAACATTAAATTTAGGAATGTTTGTAATAATGATTGAATTAGTATATTTGTGAATTAAATTATAGTAATTCGGCAAATTTTGTGTTCGCCTGTTTAACAAAAACATGTCCTTTTGAAT--TTTATTTAAGGTTTGGCCTGCCCAATGAGT--GTTTTAATGGCCGCGGTATATTAACCGTGCTAAGGTAGCATAATCATTTGTCTTTTAATTGAGGGCTTGTATGAAGGGTCGGACGAGGCACATGCTTTCTTTATT-TTAATTTTAAAATTTATTTTTTTAGTTAAAAAACTAAAATTTATCTGTGGGACGAGAAGACCCTATAGATCTTTATAGTTTAAAATAATTATTCTTTTTGGTTTATTAGAAATTATAATTATTTTTT--ATTTATTTGATTGGGGTGATTGCAGAATAAAAATAACTTCTGTTTTATATTTTCATGAATTAGTGTTTTAATGATCCATTTGTAATGATTATAAGATTAAGTTACCTTAGGGATAACAGCGTAATTTTTTCGGAGAGTTCATATCGATGAAGGAGTTTGCGACCTCGATGTTGGATTAAAATAAGTATTAGGTGTAGCAATTTAATTACTAGGTCTGTTCGACCTTTAATATTTTACATGATCTGAGTTCAGACCGGCGTAAGCCAGGTCAGTTTCTATCTTCAGTTTAATTAATTATGTTTTAGTACGAAAGGACCAAATATAAGAAATATTTTTTATTTA-TTTGATTAATAATATGATAACTAATCTATTCTCAACATTTGACCCCTGCTCATCTATATCTATATCACTTAATTGAATAAGAACATTTCTAGGATTTATTATAATCCCAGGAATATTTTGAGCTATACCATCACGATATAATTATATCATCTATACCATTTACAGAAAATTATATGTAGAATTTAAAACTTTATTAGGCCCT------AAAAGAAAAGGAATTAAATTAATTTTTATTGGAACATTTATATTTATTCTATTTAATAATATATTAGGACTTTTACCTTATGTATTTACAAGAAGTAGACATTTAATTTTTACCCTTACTTTAGCACTACCAATATGATTATCATTAATATTATTTGGATGATTAAACAATACTCAACACATATTTGCCCATCTAATCCCAGAAGGAAGACCTGCAGTTTTAATACCATTTATGGCGTGCATTGAAACAATCAGAAACATTATTCGCCCAGGGTCACTAGCAGTACGATTAACAGCAAATATAATTGCAGGACACTTATTAATGTGTTTACTAGGAAATAATATAACA---GAAGCAACAACAGTAATTCCATTAATTATAAGAATCCAAATTATTCTTATATTATTCGAAACAGCCGTTTCATTAATTCAAGCCTACGTATTCTCTATTTTAAGAACATTATATACTTCTGAAGTAATTTATGAAAATACACAGAAACCATCCATTCCATTTAGTAGATTAATACCACAAATAGCGCCTTTATGATGATCAATTTTATTCTTAACCTTCCTAACATCATTTTTAATAATATGTATTATTATACATTTCCAAAATACACAAGAACCTATTAAAAGAGATAATAAAATAATTAAAGTAAATTTAATAAATTGAAAATGAATGAACAAATGACTTTATTCTACAAACCACAAAGATATTGGAACTTTATATTTTTTGTTTGGGGCCTGAGCAGGAATAGTAGGGACATCTCTTAGATGATTAATTCGTATTGAGTTAGGTCAACCAGGATCTTTTATTGGTGATGATCAAACTTATAATGTTGTTGTAACTGCACATGCATTCGTAATAATTTTCTTCATGGTTATACCAATTATAATTGGAGGATTCGGTAACTGACTAGTACCCCTTATAATTGGAGCACCAGATATAGCATTCCCCCGAATAAATAATATAAGATTTTGGTTATTACCCCCCTCACTAACATTATTACTAGTAAGTAGAATCGTAGAAAGAGGTGCAGGAACAGGGTGAACAGTTTACCCACCATTATCCAGAAATATCGCCCACAGAGGTGCATCTGTAGACTTAGCAATTTTTAGATTACATTTAGCAGGAGTTAGATCAATCCTAGGGGCTGTAAATTTTATTTCAACAATTATTAACATACGACCTAAGGGAATAACTATAGAACGAATTCCTTTATTTGTGTGATCAGTAGGAATTACTGCTCTATTATTATTATTAAGATTACCTGTACTAGCAGGAGCAATTACAATATTACTGACCGATCGTAATTTCAATACCACATTTTTTGACCCTGCCGGAGGGGGAGACCCAATCTTGTATCAACATTTATTTTGATTTTTTGGACACCCAGAAGTTTATATTTTAATTTTACCAGGATTTGGGTTAATTTCCCACATCATCGCTATAGAAACAGGAAAGGCAGAACCCTTCGGGTCATTAGGCATAATTTATGCAATATTGGCTATTGGATTATTAGGGTTTATTGTATGAGCACACCACATATTTACAGTAGGAATAGATGTTGATACCCGAGCATACTTTACTTCAGCAACTATAATTATTGCCGTACCCACAGGAATTAAGATCTTCAGATGATTAGCAACCCTACACGGAAGATTAGTTAATTGGTCCCCAAGAATTATTTGAGCCATGGGATTTGTCTTCTTATTCACAATTGGAGGATTAACTGGTGTTATTTTAGCCAACTCATCAATTGATATCACATTACATGACACTTATTATGTTGTCGCCCACTTCCATTATGTTCTATCTATGGGTGCAGTATTTGCAATTATAGGGGGTGTAATTCAATGATTCCCCCTAATTACAGGAATAACCCTTAACCCAAGATGATTAAAAACACAATTCTTTATTATATTTGTAGGGGTAAATTTAACATTCTTCCCCCAGCATTTCCTAGGGCTAGCTGGAATACCTCGACGATATTCAGACTATCCTGATAGTTATACTTGTTGAAATACAATCTCAACAATTGGTAGATCTATCTCAATTATCGGGATCATATTATTTATTTTTACCTTGTGAGAGGCATTTGTATCAAAGCGACAAATCTTATTTTCTGAAAGCATGCCCTCTAATATTGAATGGTTACAAAAGTATCCACCGGCCGAACACTCATATTCAGAATTACCTATTTTAACAGCATCT---ATCGCAACATGATCTAATCTAGGACTCCAAGATGCAAACTCACCTATTATAGAACAATTAATTATATTCCATGACCATGCAATAATAATTCTTGTTATAATTACAATTTTAGTAGCCCATATAATAATTACATTAATATTTAATAAAATTATTAATCGAAACCTTTTAGAAGGACAAACAATTGAATTAATCTGAACAATCGTCCCAGCAATTACATTAATTTTTATTGCCCTACCCTCATTGCGAATTTTGTATTTAATGGACGAAGTTAATAATCCATTAGTCACAATTAAGGCAATCGGACACCAGTGATATTGAAGTTATGAATATTCAGATTTCAAAAATATTGAATTTGATTCTTATATAAAACCAACAAATGAATTAGAACTAGATGACTTTCGCCTCTTAGATGTAGATAACCGGGTAATTCTACCTATAAAAACACCCGTACGAATCCTGGTAACATCAAGAGATGTAATTCACTCTTGAACCATTCCAAGAATTGGAGTCAAAATTGACGGAACCCCTGGACGACTTAACCAGGGAAGATTTACTTTATTACGCCCTGGAATTTTATTCGGACAATGTTCTGAAATTTGTGGAGCAAATCATAGATTTATACCTATTGCCATTGAGAGAGTATCTACCGAATGTTTCCTAAACTGAATAAAGAATTAT---ATGAAAATACACAGAAACCATCCATTCCATTTAGTAGATTATAGACCTTGGCCACTAACAGGATCAATTGGAGCAATAACATTAACCTCAGGTATAATCATATGATTCCATAAAAATAATATATTATTATTCTTCCTAGGAATGCTTATTTTAAGACTTACAATAATTCAATGATGGCGGGATATTTGTCGAGAAGCAACATACCAAGGTAAACACACATCACCTGTAGTCAGAGGATTAAAATGAGGAATAATCCTATTCATTATTTCAGAAGTATTCTTCTTTGTATCATTCTTCTGAGCATTCTTCCACAGAAGACTTTCCCCTACTGTAGAAATTGGTATAACATGGCCTCCTAAGGGAATTATAACATTTGACCCCATAAACATTCCATTATTAAATACAATAATTCTTCTATGCTCAGGAATCACTGTAACATGAGCACACCATAGATTAATAGAAAGAAAGCACTCACAAACAACACAAGCACTATTCTTAACCGTAATTTTAGGGTTATATTTTACAATATTACAAGCATATGAATACTATGAATCAAGATTTGCTATTAGTGATTCAGTTTATGGATCATGTTTCTTTATGGCTACAGGATTCCACGGAATTCACGTCATTATTGGAACAACATTCCTTGCAATCTGTTTAATACGACATATTATGTGTCATTTTTCCTCAAAACACCATTTCGGATTTGAAGCAGCCGCATGATACTGACACTTTGTAGATGTTGTATGATTATTCTTATATATTTCAATCTACTGATGAGGTAGTATGAACAAACCTATCCGAAAAACTCACCCTCTATTTAAAATTATTAATGGATCATTAATTGATTTACCGGCACCCTCTAATATTTCCTTGTGATGAAACTTCGGGTCATTATTAAGAATATGTTTAATAATTCAAATCATTACAGGAATCTTCTTGGCAATACATTATACATGCGATATTGAAATAGCATTTAAAAGAGTTATCCACATCTGCCGAGATGTAAATAATGGATGATTATTACGAAATGTTCATGCAAATGGAGCTTCATTATTTTTTATATGTTTATATTTACATATTGGACGAGGTGTTTATTATGGATCCTATAAATTATTCATAACATGAATAGTAGGAATCGTTATATTATTTTTAATTATAGGAACAGCATTCCTGGGGTATGTTTTACCATGAGGACAGATATCATTATGAGGTGCTACAGTTATTACTAATTTGTTATCTGCTGTTCCTTATTTAGGAAGAGATTTAGTTAAATGATTATGAGGAGGATTCTCCGTAGATAATGCAACATTAACACGATTCTTTGCCCTACATTTTTTATTACCATTCATTATTGCAGCATTTACAATAATTCATTTATTATTTTTACACCAAACAGGATCAAACAACCCATTAGGCACTAATTCAAATTTAGATAAAATTCCATTCCACCCTTATTATTCAATTAGGGATCTAATAGGAGTTAGAGTAACATTACTATTATTTATTATATTAAATCTATTAGAACCACGATTATTAGGAGACCCGGAAAACTTTATTCCAGCAAACCCCTTAGTAACCCCTGTACATATTCAACCTGAGTGATACTTCTTATTTGCATATGCAATTTTACGATCAATCCCTAATAAATTAGGAGGAGTAATTGCAATAGTTATAGCAATCGCTATCATCGCAATTTTACCTATCACAAATAAAAGAAAATACCAGGGGAACGCATTCTACCCTATAAGCCAATTTATATTCTGATCTTTAACTACTACAATAATTCTATTAACATGAATTGGGGCACGGCCTGCTGAAGAACCATATATTTTTACAGGACAAACACTAACAGTGATTTATTTCTCTTACTTCATTATTAACCCTGGACTCCTAATTTTATGAGATAAACTAACAGATATAGTAGTGTTTTTAGTTCCCTATTTAATTACAGTAATTTTTGTTTTGGTTTCTGTGGCTTTTGTTACTTTATTAGAACGTAAAGTATTGGGTTATATTCAGCTTCGTAAGGGCCCAAACAAGGTTGGTTTAATGGGTTTATTGCAGCCTTTTTCTGATGGTATTAAATTATTTTTTAAGGAACAGACTTATCCTTATTTATCTAATTTTTTAGTGTATTATTTTTCCCCTGTTTTTATATTATGTTTATCAATAGTTTTATGGACTCTATTTCCTTATTTAGTAAATGTGTATAATTTTAATTTTGGTGTTTTATTTTTTTTATGTTGCACTGGTATGGGTGTTTATGGAGTCCTTTTATCAGGTTGAAGATCAAATTCTAATTATGCTCTTTTAGGGGGCCTTCGATCGGTTGCCCAAACCATTTCTTATGAAGTAAGAATGGCGTTAATTATAATTTGTTTTTTAATTTTTGTTTTTAGTTTTGATTTTATAGATTTTATAATGTACCAAGGGGGTATTTGGTTTGTTTTTCTTTCCTTTCCCTTATTTTTTTGTTGATTTTCTTCTTGTTTAGCAGAAACAAATCGGTCTCCTTTTGATTTTGCTGAAGGGGAGTCAGAACTTGTTTCAGGCTTCAATGTTGAGTATAGAAGAGGTGGGTTTGCATTTATTTTTTTGTCAGAATATATGAATATTATTTTTATAAGACTTTTAACTTGTATTATTTTTTTAGGCTGTGATGTTTATTCATTGTTTTTTTATATTAAGTTAACTTTTGTTATTTTTATATTTATTTGGGTTCGGGGCAGCCTACCTCGTTATCGTTATGATAAATTAATATATTTGACTTGAAAGGTTTTTCTCCCTCTTTCTTTGAATTACTTATTATTTTTTTCAGGGTTTCTTGTAATAATATTATTTTTAATAGGAATGCCAAATATTAGAAAATTATTATTTTCAGGGACCCTTATCACTGGAACAATTCTTGTGTTAAGATCAGAAACATGATTAGGTATATGAATGGGATTAGAAATAAACATATTAAGATTTATCCCGATCATGTTTAAAAGAAAAAAAACAAGATCCGCTGAAAGATGTATAATTTATTTCTTAACCCAAAGAATTGGGTCTATCTTAATATTAATATTAGTGTTAACTAATTCATCGCTCATAATGCTCCCTTATGCAGTTGATGAATTAGTTAACACTATATTAGTATTTAGCATGGCCATTAAATTGGGCATCCCTCCCTTCCATTTTTGATTTCCGGAAATTATTAAAAAAATAGAATGGGCAGAAAGCTTAATTCTTATAACATGGCAAAAAATTGCGCCATTAACCATTTTATCTTATTTGTTCCCAGAAACAATTATTGCTCCAATTCTGATTATAACTTCCACTCTCGTAGGGGCAATTGGCGGACTCAACCAAACCTCCACCCATAAAATTATGGCATTTTCATCAATTAATCATATAGGATGAATAATTGCATGCATAAAGCTCAACAATACTTTATGAATAAGATATCTTGTAATTTATTCAATTATCTTAACAATAATGATTTTCATTTTCAATAAATATTCTGTATCATATATTAATCAACTAAATCTAAGATCCGGA---TTTTCAGAAAAAATATTAATTATTATCTTATTTTTGAGATTAGGAGGACTACCCCCATTTTTAGGATTCCTTCCTAAATGAATAGTAATTCAAACTATAGTTATTTCTAACACATTTCCAACATTAATTATTATAATTTTATCTTCACTAATTACACTATTTTATTATCTCCGATTAATTAGATCTAATTTATTAATTAATTCTCCTACATGAAAATGAAATATTACTCCAAGATATATTCTACAGCCTAAATGAAGAATTTTCATAATTATATTAAACCTTGCTCTCCCCATAATTCTAGTTCTTAATTTTATTATTATAATTATAATTTCAGCACTCCTAGCACTTATAATTTCATTAATTTTAATAATAGCATGCACACTAATTGCAAAAAAATCAATCCTAGACCGAGAAAAAATATCACCATTTGAATGCGGGTTCGATCCTAAAAGATCATCACGCATGCCCTTTTCAATTCAGTTCTTCTTAATTGCAGTACTATTTCTAATCTTTGACATTGAGATTGTCATTATCTTACCAATAATTATTACATTAAAATCAAGAAGACTTATTATATGAATAACTACAATTACTGTATTTATTTTTATTCTTATTGCCGGACTATACCATGAATGAAATAACAGTGTACTCGAGTGAGCAAAAATGGTAAGAATACTATTATTTGTTTTATTTTTGGTCCCTTTATTATTTTGTTCTTATTGATGATTATTTTGTTTATGTTTGGTTGCTGGCTTTTTTTATTTTTTTAATATGTTTTGGTTTAATAGTTATTATAGAATAATTAGATATTCTTTGGGAGGGGATCTGTTATCTATGAGTTTAATTTTTTTAAGATTTTGAATTGTATTTTTAATGTTGGTTGCTAGATTTATAGTTTATCGGGACCATAATTATCATGTTGAGTTTATTTTAGTGAATTTATTTCTTTTATTATTTTTGATTTTATCTTTCAGAACTATAAATATTCTTGTTTTTTATTTGTTTTTTGAATCTTCTTTAATTCCTACATTGTTTTTAATTTTTGGCTGGGGTTATCAGCCTGAACGTCTGAGAGCTGGTTTTTATCTTCTTTTTTATACTTTATTTGCCTCTCTTCCTTTATTATTATGTATTTTTATAATTAGTAGGGGTTCTATAACTTTATTTTATTTTTTAATTGAGGTTGATTGTAATTTTTATATTTATATGTCCTTAATTGGTGCATTTTTAATTAAGATGCCTATAATTTTTGTACATTTTTGATTACCAAAGGCTCATGTTGAGGCTCCTATTTCTGGTTCTATAATTTTGGCTGGTGTTTTATTGAAGTTGGGTGGTTACGGATTAATGCGGGTTTTTTATTTTATTTATTCTTATTCTTTTTTTTATAGTTATATTTGAATTGGTTTAAGATTGTATGGTGCTGTATTGGTAGGTGTTTTATGTTTATTTCAGGTTGATATCAAATCCATAATTGCCTACTCTTCGGTTGCTCATATAGGGTTGGTTTTATGTGGTATTATATCTTTAAATTATTGAGGTCTTTGTGGTTCTTTAATTTTAATAATTGGTCATGGTCTTTGTTCTTCGGGTTTATTTTGTTTAGCTAATATTATTTACGAGAAATTAAATAGACGAAGTTTTTTAATTAATAAGGGTTTATTATGTTTTATGCCTTCTTTATCTTTATTTTGATTTATTCTTAGAGCCAATAATATAGCTTCTCCTATTTCTTTGAATTTATTAGGTGAAATTATATTGATTAATAGAATTATAGGTTGAAGAAGTTTAGGGTTTTTATTTTTAGGTTTATCTTCTTTTTTGAGTTGTTGTTATAGAATTTATTTATTTTCTTATGTGCAACATGGTTCTTTTTATAGTGGTATTGTAAAGTTTAATTCTGTTACTGTTCGTGAATATTCTTTAATTTTACTTCATTTAGTTCCTTTAAATATTATTGTTTTAAAGTCTGATATTTTTGTTCTTTGATTG---ATGAAT---TTTTTTTTGTTTGTTATTTGATTTATATTTTTTTCTGGTTTATTTGTTTTTTGCTCTATACGTAGGCACTTATTGTTGACTTTATTAAGCTTGGAGTTTTTATCTATATGTTTGTATATTTCTATATTTTCTTTTTTATTCACTCATAATTTTTCTTATTATTTTTTATTGGTTTATTTAGTTTTTGTTGTTTGTGAAGGTGTTTTGGGTTTGGGTATTTTGATTTCTATAATTCGTAGACATGGTAATGATTATATTTCTGGATTGTCAATCTTAGGATGGATTGTAGGAATAGTTTCTTTGTATATTTTAGGGGGATTTTTATTATTACTATTTGGTATATTTTTTATTTTAACTGGGATTACTTTTTTATTAAATGATTATATAATTTTTTTGGATTGGGAGTTTTTGAGTTTAAATAGAACTTGTATAACTATAACTTTATTTTTTGATTGAATATCTTTGACTTTTGTGGGTTGTGTTTTTTTAATTTCTTCCATGGTTATTTATTATAGAGATTCTTATATATCTTCTGATAACGATAGGATTCGTTTTTATTTTCTTGTTTTTTTATTTGTTATATCTATGATGATGATAATTATTAGTCCAAATTTAATTAGAATTTTAATTGGGTGGGATGGTCTTGGTCTTGTTTCTTATTGTTTGGTAATTTACTTTCAGAATTATAAATCTTATTCTGCAGGTATATTAACTATTCTAACTAACCGTATTGGTGATGTTGCTATTTTATTGGCTATTGCTTGAATAATTAATTTTGGTAGTTGACATTATATTTTTTATATTTACTCTTGAGATTCTTGGTGTTATTTTCTTGTTTTCTTAATTGTTTTAGCTGGTTTTACTAAAAGAGCTCAAATTCCTTTTTCTTCTTGATTACCTGCTGCCATGGCAGCCCCTACTCCAGTTTCTTCTCTTGTTCATTCTTCTACTCTAGTTACTGCTGGGGTTTATTTATTAATTCGTTTTTCACATATATTCAATAATTTGGATTGTTCTTTTTTATTAATGTTTAGTATATTAACTATGTTTATGTCTGGTTTGGGGGCTAATTTTGAATATGATATAAAGAAAATTATTGCGCTGTCTACTTTAAGTCAGCTTGGTTTAATAATGTCTATTTTGTTTATAGGTTTTCCTTTATTAGCTTTTTTTCATCTTTTAAGTCATGCTTTTTTTAAGGCCTTGCTTTTTTTGTGTGCAGGTCTAATTATTCATAGCATAAGTGATTCTCAAGATATTCGTCATATGGGTTGTGTGGTTAATCAGCTTCCTTTTACTTGTACTTGTTTTATAATTTCTAATTTTTCTTTATGTGGCTTACCTTTTATGTCTGGGTTTTATTCTAAGGATATTATTTTGGAGATAGTGATGACTTCTTCTTATAATTTTTTTGTTTTTTTAATTTTTTTTATTTCAGTGGGTTTAACTGTTTCTTATAGTGTGCGTTTAGTTTATTATTGTTTGTCTTTTAATATAAATTTATATGTTTGTCAGAATTATTGTGAGGATAGATTAATAATAAAGTCTATGGTTTTATTAACTATTCTTTCTGTTTGTGGTGGGAGTATTTTAAGTTGATTTTTATTTTCTTTTCCTATTTTAGTTGTTTTACCTTTGGGTTTTAAAATAATACCTTTAATTTTTATTCTGTTTGGTGGTTGGCTTGGATATGAACTTTCTTTTTCTAATTATTTTACTAGGGTTTATTCATTGCGTTATTATTTTATTTCTTTTTTTAGAGGGTCTATATGGTTTATGCCTTTTTTTAGAACTTTTATAGTAAGAGGTCCTTTTTTATCTCTTTCTAAGAATTATTATGAAGTTATGGATTCGGGTTGGGGTGAATATTTTATTTCTAAGTCGTCTTATATTGTGAGTTCTTCTTTTAGTAAATTGTATAGTTTTTATCATTTTAATAATTTAAAGTTGTTTATTATAGTATTTTTTATTTTATTTATCTTTATTTTGATTATTATAATATTCATAATAATTATATCATTAATAATAAGAATATTATTCCCAATAATAAGACACCCCCTTAGAATAGGGCTAATCTTAATTATACAAACAATCATTATTGCAATAATCAGAGGAATAATAATTAATATATTTTGATTTTCATACATCTTAATCATAACCATTCTTAGAGGAATACTCGTACTATTTATTTACATAGCAAGAGTGGCCTCAAACGAAAAATTCAATTCATCCCTGAAAACATCAATATGTATGATACTAATATTTTCTTTATCCATTATCCTCTCCTTTTTCGTGGACCAATTGGAAATAAAAAAAAACTGATCCCCGAAAAAGGAAAGTATTATGGATGCGGAATATCTTCTAACACTTAACAAGATATTTAACATTCATAATATATATATCATTGTTATAATAGTTACTTACTTATTCCTGACAATAATTGTTATTTCATACATTGTAAATGTACACGAAGGACCTCTCCGAATAAAGAACGGGGTCGTAGTTAAAAATAACATTTAATTTGCAATTAAAAAGTGCTTCC--ATAAAGCCTTCCTCAAAAGTAGTGAAGTAAAAT--TTACTTTTAGTTTCGACCTAAAATTAGGGCATAAGCCCCTTACTTTTTTAGTAGAAGCCAAAAC--AGAGGCCTTTCATTGTTAATGAAAAAATTGATTATAATAATCCTACTAAAAAAAAGTTAGTTTAAAATAGAAAACATAGCTTTGTCAAAGCTAAAATACTAATTT--AGTACTTTTTAGGCTTTATAGTCAATA----AGATGATATCAGACTGCAATTCTGAAGTAGTAT---TTTTACTAAAGCTTTATATTTTGGTGTATGGTGCACGGAGAATTTTGATTTCTCAGGATTTAGTTTAAATCTAAAAAATATAAATTTATATAGTTTATT--AAAAAACACTTCATTTTCAATGAAGAGAGGGGATTT----TCCCTATAAATAACTCTTTTAGTATAAAAAGTATATTTAACTTCCAATTAAAAGGTTTATTTAATAAAAAGAGTAATCTAAATAGTTTAA--TAAGAATAGTAATTTGTGGAATTACTGGTGC--ATTTAT---TGCTTTGGATCAATAAGGTGCCTGATAAAAGGACTATCTTGATAGGATAGATCATGTAGTAATATACCCTTATTAACTATTTTGGCAGATTAGTGCAGTAAATTTAGAATTTATTAATGTAGATTTTTCTACAAATAGTACTTAATGTGGCAGATTAGTGCAATGAATTTAAGCTTCATATATAAAGATTCCTCTTTCATTAAGACATTAAGTGACTGAAAGAAAGTAATGGTCTCTTAAACCAAAATATGGTAAGTAACGCATACCCTTAATGAAAAAAGATAAGCTAAGTAAAGCTATTAGGTTCATACCCTAATTATAGAGGTTATACCCCTCTTCTTTTTAACTTGGATAGCTTAAAATT-AAAGCTTAGTATTGAAGATACTACTATAAGTATATATTACTTTTCAAGTGCAGTAAGTAGTTTATTT--AAAATATTAATTTTGGGGATTAATGATGTGTATTTTTACTCTTTGCTGA-AGAGAATGAAGTA-TCTAAAAGAAGCTGCTAACTATCTTTTAAAGCGGTTAAATTCCGTTTTTCTCTT-AGTTAATTAGCTTAAGAAAAGCATGTATTTTGAAAATACAAAAGAAAGGTTCAATTCCTTTATTAACTTGTTTTAATAGTTTAAATA-AAAATAATGATCTTGTAAATCATAGATAGAAAATAATCTTTAAAACTAAAGCTTTAAGTTAAGAAAACTATTAACCTTCAAAGTTAAAATTATAAA-TTATA-TATAAGCTTTAGATGAGGTGGCTGAAATAT-AGGCGGTAAATTGTAAATTTATTTATGGTATC---TTACCCTTCATCACAAATTAAGGCTTAAGTAGCATTGTTATTTACATTAACATGGTAGTTGTGCAATTCAACTTAATTTGA
PF 
TTGGATGAGGAAGGTTTGATCTTTGCTTGAAAAATTTATACAAGGGTCGTTAAACATGTTAATTTTTGTGTGATCCAAATATCTCT-TAATGGGATTTTTAATTTATTCGCAGTTTTTTATTTTATTTTTTTAGGTAACTAAGAATTAGTCAATTTTTA-TAGTTCTGACAAAGTTTGTGCCAGCAGTCGCGGTTATACAATAAGAGCAAGTAAATTTTATTGGGGCTTACATTTAGGGTGAAAATTTTTA-AGTTTACATATTTT--TTTATCGGGTGAAATCGTTTAAAATATTTAAGTCTTATATT--TTTGATGTTGAATGTGAAATTTCATAGTGGGACTAGGATTAGATACCCTATTATTATGAAATGTTAAG-AGTTCTCTTGGTATTATTAGTTATGATCTTTAAATTAAAAGGATTTGGCGGTAATTTAGTCTTTTCAGAGGAACCTGCCCTGTAATTGATGATCCACGATGAATTTCACCTTATTTTAGCTTGTATACCTCTGTCATTGAATGTCTTAATAGGGTTAA-TTTTCTTTAATTTTTAATGGAACAAATGTCAAGTCAAGGTGCAGCAGTATTAAGGAAGAGGTGGGTTACAATAAAAATATTTATGGATATGGGATTGTAATAT-TTTCTTGAAATTGGATTTGAAAGTAATTTTTATTAATATATAATTTTGATTTAGGCTCTAAATTATGCACACATCGCCCGTCGCTCTCGTTATTT-AAAATGAGATAAGTCGTAACAAAGTAGGCCTACCGGAAGGTGGGCCTGGTAAGAAT-TAATAATTAATTTACTTTATTTATTATATTTTTTATTTTTATAGAAATAACTTTATTTTTAGTAAATTTTTTTGAAATAATTATTTTAGTGGTAGGAAATTGTACCGTATGGGTTTATTTATAATTAAATATAAGTAGTTTTATTTTAATGTACCTTTTGTATCAGGGTCGATTAATTATTTCTAATTATTTAGTTTTCCCGAAATTAGAGGAGATATTATTATATGTTAGTTAATGTGTTATAATTATTAATAATATAATAATAGTAATGAAAAGTTATTCGTCTCTAAATATCTGGTTTTCTGGGAATTGAATTTAATTCAGAGTTATTAAT-TTATTTTTTAATTTTAATTAAGGAATAATTTAT-ATCTTAAGATTTTTGGGGATAAGCTCAGAATTTAATT-TATAATC-TAATTAATATTTTAGTTTATGTAGGCTTGGAATCAGTCATCATTAAT-TTCGTTATAGATTATACTTTATTTTTATTTATTTTAT-TAGATTTAATTTTTTACTGGAATAAAACATTAAATTTAGGAATGTTTGTAATAATGATTGAATTAGTATATTTGTGAATTAAACTATAGTAATTCGGCAAATTTTGTGTTCGCCTGTTTAACAAAAACATGTCCTTTTGAAT--TTTATTTAAGGTTTAACCTGCCCAATGAGT--GTTTTAATGGCCGCGGTATATTAACCGTGCTAAGGTAGCATAATCATTTGTCTTTTAATTGAGGGCTTGTATGAAGGGTTGGACGAGGCACATGCTTTCTTTATT-TTAATTTTAAAATTTATTTTTTTAGTTAAAAAACTAAAATTTATCTGTGGGACGAGAAGACCCTATAGATCTTTATAATTTAAAATAACTATTCTTTTTGGTTTATTAAAAATTATAATTATTTTA---ATTTATTTGATTGGGGTGATTGCAGAATAAAAATAACTTCTGTTTTATATTTTCACGAATTAGTGTTCTAATGATCCATTTGTAGTGATTATAAGATTAAGTTACCTTAGGGATAACAGCGTAATTTTTTCGGAGAGTTCATATCGATGAAGGAGTTTGCGACCTCGATGTTGGATTAAAATAAGTATTAGGTGTAGCAATTTAATTACTAGGTCTGTTCGACCTTTAATATTTTACATGATCTGAGTTCAGACCGGCGCAAGCCAGGTCAGTTTCTATCTTCAGTTTAATTAATTATGTTTTAGTACGAAAGGACCAAATATAAGGAATAATTTTTATTTA-TTTGATTAATAATATGATAACTAACCTATTTTCAACATTTGACCCCTGCTCATCTGTATCCATATCACTTAATTGAATAAGAACATTTCTAGGATTTATTATAATCCCAGGAATATTTTGAGCGATACCATCACGATATAATTATATCATCTATACTATTTACAGAAAATTATATATAGAATTTAAAACCTTATTAGGCCCT------AAAAGAAAAGGAATTAAATTAATTTTCATTGGAACATTTATATTCATTCTATTTAATAATATATTAGGACTTTTACCCTATGTATTTACAAGAAGTAGACATTTAATTTTTACTCTTACCTTAGCATTACCAATATGATTATCATTAATATTATTTGGGTGATTAAACAACACTCAACATATATTTGCCCATTTAATTCCAGAAGGAAGACCTGCAGTTTTAATACCATTTATGGCATGTATTGAAACAATCAGAAACATTATTCGACCAGGATCATTAGCAGTACGATTAACAGCAAATATAATTGCAGGACACTTATTAATGTGTTTACTAGGAAATAATATAACA---GAAGCAACAACTATAATTCCATTAATTATAAGAATCCAAATTATTCTTATATTATTCGAAACAGCCGTTTCATTAATCCAAGCTTACGTATTTTCTATTTTAAGCACGTTGTATACTTCTGAAGTAATTTATGAAAATACACAGAAACCACCCATTCCATTTAGTAGATTAATACCACAAATAGCACCTTTATGATGGTCAATTTTATTCTTAACCTTCCTAACATCATTCTTAATAGTATGCATTATTATACATTTCCAAAATACACTAGAACCCATTAAAAGAGATAATAAAATAATTAAAGTAAATTCAATAAATTGAAAATGAATGAACAAATGATTTTATTCTACAAACCACAAAGATATTGGAACTTTATATTTTTTGTTTGGAGCCTGAGCAGGAATAGTAGGGACATCTCTCAGATGATTAATTCGTATTGAGTTAGGTCAACCAGGGTCTTTTATTGGTGATGATCAAACTTATAATGTTGTTGTAACTGCACATGCATTCGTAATAATTTTCTTCATGGTTATACCAATTATAATTGGAGGATTCGGTAACTGATTAGTACCCCTTATAATTGGAGCACCAGATATAGCATTCCCCCGAATAAATAACATAAGATTCTGATTATTACCCCCATCACTAACACTATTACTAGTAAGTAGAATCGTGGAAAGAGGTGCAGGGACAGGATGAACAGTTTATCCACCATTATCTAGAAATATCGCCCACAGAGGTGCATCTGTAGATTTAGCAATTTTTAGATTACATTTAGCAGGAGTTAGATCAATTCTGGGAGCTGTAAATTTTATTTCAACAATTATTAATATACGACCTAAGGGAATAACTATAGAACGAATTCCTTTATTTGTATGATCAGTAGGAATTACTGCATTATTATTATTATTAAGATTGCCTGTACTAGCAGGAGCAATTACAATATTACTGACCGATCGTAATTTTAATACCACATTTTTTGACCCTGCCGGAGGAGGAGACCCAATCTTATATCAACATTTATTTTGATTTTTTGGGCACCCAGAAGTTTATATTTTAATTTTACCAGGATTTGGGCTGATTTCTCACATTATCGCTATAGAAACAGGAAAAGCAGAACCCTTTGGGTCATTAGGTATAATTTATGCAATATTAGCTATTGGATTATTGGGGTTTATTGTATGAGCACATCACATATTTACAGTAGGAATAGATGTTGATACCCGAGCATATTTTACTTCAGCAACTATAATTATTGCTGTACCTACAGGAATTAAGATCTTCAGATGATTAGCAACCCTGCATGGAAGATTAATTAATTGATCCCCAAGAATTATTTGAGCCATGGGATTTGTTTTCTTATTCACAATCGGAGGATTAACTGGTGTTATTTTAGCCAATTCATCAATTGATATCACATTACATGACACTTACTATGTTGTCGCCCACTTCCACTATGTCCTTTCAATAGGTGCAGTATTTGCAATCATAGGGGGTGTGATTCAATGATTCCCCTTAATTACAGGAATAACCCTTAATCCAAGATGATTAAAAACACAATTCTTTATTATATTTGTAGGAGTAAATTTAACATTCTTTCCTCAACATTTCCTAGGATTGGCAGGAATACCCCGACGATATTCAGATTACCCTGATAGTTACACTTGTTGAAATACAATCTCAACGATTGGTAGATCTATTTCAATTATTGGAATTATATTATTTATTTTTACCTTATGAGAGGCATTTGTATCAAAACGACAAATCTTATTTTCTGAAAGCATGCCCTCTAATATTGAATGATTACAAAAATATCCACCAGCCGAACATTCATACTCAGAATTACCTATTTTAACAGCATCT---ATCGCAACATGATCTAACCTAGGACTCCAAGATGCAAACTCACCTATTATAGAGCAATTAATTATATTCCATGACCATGCAATAATAATTCTTGTTATAATTACAATTTTAGTAGCCCATATAATAATTACATTAATATTTAATAAAATTATTAATCGAAACCTTTTAGAAGGACAAACAATTGAATTAATCTGAACAATCGTCCCAGCAATTACATTAATTTTTATTGCCCTACCCTCATTGCGAATTTTATATTTAATGGACGAAGTTAATAACCCATTAGTTACAATTAAAGCTATTGGACACCAATGATATTGAAGTTATGAATATTCAGATTTCAAAAATATTGAATTTGATTCTTATATAAAACCAACAAATGAATTAGAACTAGAAGACTTTCGCCTCTTAGATGTAGATAACCGAGTGATTCTACCTATAAAAACACCCGTACGAATCCTAGTAACATCAAGAGATGTAATTCACTCTTGAACCATTCCAAGAATTGGAGTTAAAATTGATGGAACTCCTGGACGACTCAATCAAGGTAGATTTACTTTATTACGACCTGGAATTTTATTCGGACAATGTTCTGAAATTTGTGGAGCAAACCATAGATTTATACCTATTGCTATTGAAAGAGTGTCTACCGAATGTTTCCTAAACTGAATAAAGAATTAT---ATGAAAATACACAGAAACCACCCATTCCATTTAGTAGATTATAGACCTTGACCACTAACAGGATCAATTGGGGCAATAACATTAACCTCAGGAATAATTATATGATTCCATAAAAATAATATATTATTATTCTTCCTAGGAATCCTTATTTTAAGACTTACGATAATTCAATGGTGGCGGGATATTTGTCGAGAGGCAACATATCAAGGTAAACACACATCGCCCGTAGTAAGAGGATTAAAATGAGGAATAATCCTATTTATTATTTCAGAAGTATTTTTCTTTGTATCATTCTTTTGAGCATTCTTCCATAGAAGACTATCCCCTACTGTAGAAATTGGTATAACATGACCTCCTAAAGGAATTATAACATTCGACCCAATAAACATTCCATTATTAAATACAATAATTCTCTTATGTTCAGGAATTACTGTGACATGGGCACACCATAGATTAATAGAAAGAAAACACTCACAAACAACACAAGCACTATTCTTAACCGTAATCTTAGGATTATATTTCACAATATTACAAGCATATGAATATTATGAATCAAGATTTGCTATTAGTGATTCAATTTATGGATCATGTTTCTTTATAGCTACAGGATTCCACGGAATTCACGTCATTATTGGAACAACATTCCTTGCAATCTGTTTAATACGACATATTATGTGTCATTTTTCCTCAAAACACCACTTCGGATTTGAGGCAGCCGCATGATACTGACACTTTGTAGATGTTGTATGATTATTCTTATATATTTCAATCTACTGATGAGGTAGTATGAACAAACCTATCCGAAAAACTCACCCCCTATTTAAAATTATTAATGGGTCATTAATTGATTTACCTGCACCCTCCAATATTTCCTTATGATGAAACTTCGGATCATTATTAAGAATATGTTTAATAATTCAAATCATTACAGGAATCTTCTTGGCAATACATTATACATGCGATATTGAAATAGCATTTAAAAGAGTCGTCCACATCTGCCGAGACGTAAATAATGGATGATTATTACGAAATATTCATGCAAATGGGGCCTCATTATTTTTTATATGTTTATATTTACACATTGGACGAGGTGTTTATTATGGGTCCTATAAATTATTCATAACATGAATAGTAGGAATTGTAATATTATTTTTAATTATAGGAACAGCATTCCTAGGGTATGTTTTACCATGAGGACAAATATCATTATGAGGTGCTACAGTTATTACTAACCTATTATCTGCTGTTCCTTATTTAGGAAGAGATTTAGTTAAATGATTATGAGGAGGATTCTCCGTAGATAACGCAACATTAACACGATTCTTTGCCCTACATTTTTTATTACCATTCATTATTGCAGCATTTACAATAATTCATTTATTATTTTTACACCAAACAGGATCAAACAACCCATTAGGTACTAATTCAAATTTAGACAAAATCCCATTCCACCCCTACTATTCAATTAAGGACCTAATAGGAGTTAGAGTGACATTATTATTATTTATTATATTAAATCTATTAGAACCACGATTATTAGGAGATCCTGAAAATTTTATTCCAGCAAATCCCCTAGTAACACCGGTTCATATTCAACCTGAGTGATATTTCCTATTTGCATATGCAATTTTACGATCAATCCCTAATAAGTTAGGAGGAGTAATTGCAATAGTTATAGCAATTGCTATCATCGCAATTTTACCTATTACAAATAAAAGAAAATATCAGGGAAATGCATTCTACCCTATAAGCCAATTTATATTCTGATCTTTAACTACTACAATAATCCTATTAACATGAATTGGGGCACGACCTGCTGAAGAACCATATATTTTTACAGGACAAACATTAACAGTAATTTATTTCTCCTACTTCATTATTAACCCTGGACTCCTAATTTTATGAGATAAATTGACAGACATAGTAGTGTTTTTAGTTCCCTACTTAATTACAGTAATTTTTGTTTTGGTTTCTGTAGCTTTTGTTACTTTATTAGAACGTAAGGTATTAGGTTATATTCAACTTCGTAAGGGTCCAAACAAAGTTGGTTTAATAGGCTTATTGCAGCCTTTTTCTGACGGTATTAAATTATTTTTTAAGGAACAGACTTATCCTTATTTATCTAATTTTTTAGTGTATTATTTTTCTCCTGTTTTTATATTATGTTTGTCAATAGTTTTATGAACCTTATTTCCTTATTTAGTAAATGTATATAATTTTAATTTTGGTGTTTTATTTTTTTTATGTTGTACTGGTATGGGTGTTTATGGGGTCCTTTTATCGGGCTGGAGATCAAATTCTAATTATGCTCTTTTAGGGGGTCTTCGATCGGTTGCCCAAACTATTTCTTATGAAGTAAGAATGGCGTTAATTATAATTTGTTTTTTAATTTTTGTTTTTAGTTTTGATTTTATAGATTTTATAATGTACCAAGGGGGTATTTGATTTGTTTTTCTCTCCCTTCCTTTGTTCTTTTGTTGATTTTCTTCCTGTTTGGCAGAAACAAATCGATCTCCTTTTGATTTTGCTGAAGGGGAGTCAGAACTTGTTTCAGGCTTCAATGTTGAATATAGAAGAGGTGGGTTTGCTTTTATTTTTTTATCAGAATATATAAATATCATTTTTATAAGACTTTTAACTTGTATTATTTTTTTAGGTTGTGATGTTTATTCATTGTTTTTTTATATTAAGTTAACTTTTGTTATTTTTATATTTATTTGGGTTCGGGGCAGATTACCTCGTTATCGTTATGATAAATTAATATATTTAACTTGGAAGGTTTTCCTCCCTCTTTCTTTGAATTACTTATTATTTTTTTCAGGGTTTCTTATAATAATATTATTTTTAATAGGAATGCCAAATATTAGAAAATTATTATTTTCAGGGACCCTTATCACTGGGACAATTCTTGTGTTAAGATCAGAAACATGATTAGGTATATGAATAGGATTAGAAATAAATATACTAAGATTTATCCCAATTATGTTTAAAAGAAAAAAAACAAGATCCGCTGAGAGATGTATAATTTATTTCTTAACCCAAAGAATTGGGTCTATCTTAATATTAATGTTAGTGTTAACTAATTCATCGCTCATAATGCTCCCTTATGCAGTTGATGAATTAGTTAATACTATATTAGTATTTAGTATGGCCGTTAAATTAGGCATCCCTCCCTTCCATTTTTGATTTCCGGAAATTATTAAAAAAATAGAATGGGCAGAAAGCTTAATTCTTATAACATGACAAAAAATTGCGCCATTAACCATCTTATCTTACTTGTTCCCAGAAACAATTATTGCCCCAATTCTAATTATAACTTCTACTCTCGTCGGGGCAATTGGCGGACTCAATCAAACCTCCACCCATAAAATTATAGCATTTTCATCAATTAATCATATAGGATGAATAATTGCATGCATAAGGCTCAATAATACCTTATGAATAAGATATCTTGTAATTTATTCAATTATCTTAACAATAATGATTTTTATTTTCAATAAATATTCTATATCATATATTAATCAATTAAATTTAAGATCTAGA---TTTTCAGAAAAAATATTAATTATTATTTTATTTTTAAGATTAGGAGGACTACCCCCATTTTTAGGATTCCTCCCTAAATGAATAGTAATTCAAACTATAGTTATTTCTAACACATTTCCAACATTAATTATTATAATTTTATCTTCATTAATTACACTATTTTATTATCTCCGATTAATTAGATCTAATTTATTAATTAATTCTCCTGCATGAAAATGAAACATTACTTCAAGATATATTTTACAGCCTAAATGAAGAATTTTCATAATTATATTAAATCTTGCTCTCCCTATAATTCTAGTTCTTAATTTTATTATTATAATTATAATTTCAACACTCCTAGCACTTGTAATTTCATTAATTTTAATAATAGCATGCACATTAATTGCAAAAAAATCAATTCTAGACCGAGAAAAAATATCACCATTCGAATGCGGTTTCGATCCTAAAAGATCATCACGCATGCCCTTTTCAATTCAATTCTTTTTAATTGCAGTACTATTTTTAATCTTCGACATTGAAATTGTTATTATCTTACCAATAATTATCACATTAAAGTCAAGAAGACTTATTATATGAATAATTACAGTTACTGTATTTATTTTTATTCTTATTGCCGGACTATACCACGAATGAAATAACAGAGTACTCGAATGAGCAAAAATGGTAAGAATATTATTGTTTGTTTTATTTTTGGTCCCCTTATTATTTTGTTCTTATTGATGATTATTTTGTTTATGTCTGGTTGTTGGTTTTTTTTATTTTTTTAATATGTTTTGGTTTAATAGTTATTATAGAATAATTAGATATTCTTTGGGAGGGGATACATTATCTATAAGTTTAATTTTTTTGAGATTTTGAATTGTATTTTTAATGTTGGTTGCTAGATTTATAGTTTATCGGGACCATAATTATCATGTTGAGTTTATTTTAGTGAATTTATTTCTTTTATTATTTTTGATTTTATCTTTTAGAGCTATAAATATTCTTGTTTTTTATTTGTTTTTTGAATCTTCTTTAATTCCTACATTGTTTTTAATTTTTGGTTGGGGTTATCAGCCCGAGCGTTTGAGAGCTGGTTTTTATCTTCTTTTTTATACTTTATTTGCTTCTCTTCCTTTATTATTATGTATTTTTATAATTAATAAGGGTTCTATAACTTTATTTTATTTTTTGATTGAGGTTGATTGTAATTTTTATATTTATATATCTTTGATTGGTGCATTTTTAATTAAAATGCCTATGATTTTTGTTCATTTTTGATTACCAAAGGCTCATGTTGAGGCTCCTATTTCTGGTTCTATAATTTTGGCTGGTGTTTTGTTGAAGTTAGGTGGTTATGGGTTGATGCGGGTCTTTTATTTTATTTATTCTTATTCTTTTTTTTATAGTTATATCTGGATTGGTTTGAGATTATACGGCTCTGTGTTGGTAGGTGTTTTATGTTTATTTCAGGTTGATATTAAATCTATAATTGCTTATTCTTCAGTTGCTCATATAGGGTTGGTTTTATGTGGTATTATATCTTTAAATTATTGAGGTCTTTGTGGTTCTTTAATTTTAATAATTGGCCATGGTCTTTGTTCTTCAGGTTTATTTTGTTTAGCTAATATTATTTATGAGAAATTAAATAGACGAAGTTTTTTAATTAACAAGGGTTTATTATGTTTTATGCCTTCTTTATCTTTATTTTGATTTATTCTTAGAGCCAATAATATGGCTTCTCCTGTTTCTTTAAATTTATTAGGTGAAATTATGTTGATTAATAGAATTATAGGTTGAAGAAGTTTGGGGTTTTTATTTTTAGGTTTGTCTTCTTTTTTGAGTTGTTGTTATAGAATTTATTTATTTTCTTATGTGCAACATGGTTCTTTTTATAGTGGTATTGTAAAGTTTAATTCTGTTACTGTTCGTGAATATTCTTTAATTTTACTTCATTTAGTTCCTTTAAATATTGTTGTTTTAAGGTCTGATATTTTTGTTCTTTGATTA---ATGAAT---TTTTTTTTGTTTGTTATTTGGTTTATATTTTTTTCTGGTTTATTTGTTTTTTGTTCTATACGTAGGCATTTATTATTAACTTTATTAAGTTTGGAATTTTTATCTATATGTTTATATATCTCTATGTTTTCTTTTTTATTTACTCATAATTTTTCTTATTATTTTTTATTAGTTTATTTGGTTTTTGTTGTTTGTGAAGGTGTTTTGGGTTTGGGTATTTTAATTTCTATAATTCGTAGACATGGTAATGATTATATTTCTGGGTTGTCAATTTTAGGATGGATTGTAGGGATAGTTTCTTTATATATTTTAGGGGGATTTTTATTATTACTATTTGGTATATTTTTTGTTTTAATTGGAATTACTTTTTTAGTAAATGATTATATAATTTTTTTGGATTGGGAGTTTTTGAGTTTGAATAGAACTTGTATAACTATAACTTTATTTTTTGATTGAATGTCTTTAATCTTTGTTGGTTGTGTTTTTTTAATTTCTTCTATAGTTATTTATTATAGAGATTCTTATATATCTTCTGATAACGATAGGGTTCGTTTTTATTTTCTTGTTTTTTTATTTGTTATATCTATAATAATAATAATTATTAGTCCAAATTTAATTAGAATTTTAATTGGTTGAGATGGTCTCGGCCTTGTCTCTTATTGTCTGGTAATTTACTTTCAGAATTATAAATCTTACTCTGCAGGTATATTGACTATTTTAACTAATCGTATTGGTGATGTTGCTATTTTGTTGGCTATTGCTTGAATAATTAATTTTGGTAGTTGACATTATATTTTTTATATTTATTCTTGAGATTCTTGGTGTTATTTTCTTGTTTTTTTAATTGTTCTGGCTGGTTTTACTAAAAGAGCTCAAATTCCTTTTTCTTCTTGATTACCTGCTGCTATGGCAGCTCCTACTCCAGTTTCTTCTCTTGTTCACTCTTCTACTTTAGTTACTGCTGGGGTTTATTTACTAATTCGTTTTTCGCATATATTTAATAATTTGGATTGTTCTTTTTTATTAATGTTTAGTATATTAACTATATTTATGTCTGGTTTGGGTGCTAATTTTGAATATGATATAAAGAAAATTATTGCGTTGTCTACTTTAAGTCAACTTGGTTTAATAATATCTATTTTATTTATGGGTTTTCCTTTATTAGCCTTTTTTCACCTCTTAAGTCATGCTTTTTTTAAGGCTTTGCTTTTTTTGTGCGCAGGTTTAATTATTCATAGTATAAGTGATTCTCAGGACATTCGTCATATAGGTTGTGTAGTTAACCAGCTTCCTTTTACTTGTACTTGTTTTATAATTTCTAATTTTTCTTTATGTGGCTTGCCTTTTATGTCTGGGTTTTATTCTAAGGATATTATTTTGGAGATGGTGATAACTTCTTCTTATAATTTTTTTGTTTTTTTAATTTTTTTTATTTCAGTGGGTTTAACTGTTTCTTATAGTGTACGTTTAGTTTATTATTGTTTATCTTTTAATATGAATTTATATGTTTGTCAGAATTATTGTGAGGATAGTTTAATAATGAAGTCTATGGTTTTATTAACTATTCTTTCTGTTTGTGGTGGAAGTATTTTAAGTTGATTTTTATTTTCTTTTCCTATTTTAGTTGTTTTACCCCTGGGTTTAAAAATAATGCCTTTGATTTTTATTTTGTTTGGTGGTTGACTTGGTTATGAACTTTCTTTTTCTAATTATTTTACTAGGGTTTATTCATTGCGTTATTATTTTATTTCTTTTTTTAGAGGATCTATGTGATTTATACCTTTTTTTAGAACTTTTATAGTTAGAGGTCCTTTTTTATCTCTTTCTAAGAATTATTATGAAGTAATGGATTCGGGTTGGGGTGAATATTTTATTTCTAAGTCGTCTTATATTGTAAGTTCTTCTTTTAGTAAATTATATAGTTTTTATCATTTTAATAATTTAAAATTGTTTATTATAGTATTTTTTATTTTATTTATTTTTATTTTGATTATTATAATATTCATAATAATAATATCGTTAATAATAAGAATACTATTCCCAATAATAAGACACCCCCTTAGAATAGGATTAATCTTAATTATACAAACAATCATTATTGCAATAATCAGAGGAATAATAATTAATATATTTTGATTTTCATATATTTTAATCATAACTATTCTTAGAGGAATGCTTGTGTTATTCATTTACATAGCAAGAGTAGCCTCAAACGAAAAATTCAATTCATCCCTGAAAACATCAATATGTATGATACTAATATTTTCTTTATCCATTATCCTCTCCTTTTTCGTGGACCAATTAGAAATAAAAAAAAACTGATCCCCGAAAAAGGAAAGTATTATGGATGCGGAATATCTTCTAACACTTGGCAAGATATTCAATATTCATAATATATATATCATTATTATAATGGTTACTTACTTATTCCTGACAATAATTATTATTTCATACATTGTAAATGTACACGAAGGACCTCTCCGAATAAAGAACGGGGTTGTAGTTAAAAATAACATTTAATTTGCAATTAAAAAGTGCTTCC--ATAAAGCCTTCCTCAAAAGTAGTGAAGTAAAAT--TTACTTTTAGTTTCGACCTAAAATTAGGGCATAAGCCCCTTACTTTTTTAGTAGAAGCCAAAA---AGAGGCCTTTCATTGTTAATGAAAAAATTGATTATAATAATCCTACTAAAAAAAAGTTAGTTTAAAACA-AAA-CATAGCTTTGTCAAAGCTAAAATACTAATTT--AGTACTTTTTAGGCTTTATAGTCAATG----AGATGATATCAGACTGCAATTCTGAAGTAGTAT---TTTTACTAAAGCTTTATATTTTGGTGTATGGTGCACAGAGAATTTTGATTTCTCAGGATTTAGTTTAAATCTAAAAAATATAAATTTATATAGTTTATT--ACAAAACACTTCATTTTCAATGAAGAGAGGGGATTT----TCCCTATAAATAACTCTTTTAGTATAAAAAGTATATTTAACTTCCAATTAAAAGGTTTATTTAATAAAAAGAGTAACTTAAATAGTTTAA--TAAGAATAGTAATTTGTGGAGTTACTGGTGC--ATTTAT---TGCTTTAAGTCAATAAGGTGCCTGATAAAAGGACTATCTTGATAGGATAGATCATGTAGTAATATACCCTTATTAACTATTTTGGCAGATTAGTGCAGTAAATTTAGAATTTATTAATGTAGATTTTTCTACAAATAGTACTTAATGTGGCAGATTAGTGCAATGAATTTAAGCTTCATATATAAAGATTCCTCTTTCATTAAGACATTAAGTGACTGAAAGAAAGTAATGGTCTCTTAAACCAAAACATGGTAAGTAACGCATACCCTTAATGAAAAAAGATAAGCTAAATAAAGCTATTAGGTTCATACCCTAATTATAGAGGTTATACCCCTCTTCTTTTTAACTTGAATAGCTTAAAATT-AAAGCTTAGTATTGAAGATACTACTATAAGTATATATTACTTTTCAAGTGCAGTAAATAGTTTATTT--AAAATATTAATTTTGGGGATTAATGATGTGTATTTTTACTCTTTGCTGA-AGAGAATGAAGTA-TCTAAAAGAAGCTGCTAACTATCTTTTAAAGCGGTTAAATTCCGTTTTTCTCTT-AGTTAATTAGCTTAAGAAAAGCATGTATTTTGAAAATACAAAAGAAAGGTTCAATTCCTTTATTAACTTGTTTTAATAGTTTAAATA-AAAATAATGATCTTGTAAATCATAGATAGAAAATAATCTTTAAAACTAAAGCTTTAAGTTAAGAAAACTATTAACCTTCAAAGTTAAAATTATAAG-TTATA-TATAAGCTTTAGATGAAGTGGCTGAAATAT-AGGCGGTAAATTGTAAATTTATTTATGGTATC---T-ACCCTTCATCACAAATTAAGGCTTAAGTAGCATTGTTATTTACATTAACATGGTAGTTGTGCAATTCAACTTAATTTGA
PL 
TTCTCTGGAGAAG-TTTGATCTTTGCTTAAGAAATTTACTCTAAGGTCGTTAAACATGTTAATTTTTGTGTGATTTTTATCT-TCT-TGAGGAGATTTTTGTTTTATTCGCAGTTTTTTATTTTATTTTTTTAGGAAACTAAGAATTAGTCAATTTTTA-TAGTTCTGACAAAGTTTGTGCCAGCAGTCGCGGTTATACAATAAGAGCAAGTAAATTTTATTGGAG-TTACATCTATGATGAAATTATTTA-AGTTTATGTATTTT--TTTATCGGGTGAAATCGTTTAGGATATATAAGTCTTATATT--TT-GATGTTGAATGTGAAATTTTGTAGTGGGACTAGGATTAGATACCCTATTATTATAAAATGTTAAG-AGCTCTCTTGGTATTATTAGTTATGATCTTTAAATTAAAAGGATTTGGCGGTAATTTAGTCTTTTCAGAGGAACCTGCCCTGTAATTGATGATCCACGATAGATTTTACCTTATTTTAGCTTGTATACCTCTGTCATTGAATGTCTTAATAGGGTTAA-TTTTCTTTGATTTTTAATGAAGTTAATGTCAAGTCAAGGTGCAGCAGTATTAAGGAAGAGGTGGGTTACAATAAAGATATTTATGGATTGGGAGTTGAAACAC-TCTCTTGAAATTGGATTTGAAAGTAATTTTTATTAATATATAAATTTGATTTATGCTCTAAATTATGTACACATCGCCCGTCACTCTCGTTATTTTAAAATGAGATAAGTCGTAACAAAGTAGGCCTACCGGAAGGTGGGCCTGGTAAGAAT-TAATAATTAATTTACTTATTTATTTAAATTTTATATTTTCATAGAAATAACTTTTATTTTAGTAGATTTTATCGAAATAATTGTTTTTGTGGTAGTAAATTGTACTGTATAGGTTTATTTTTAATTAATTATAAGTAGTTTTATTTTAATGTACCTTTTGTATCAGGGTTGATCAATTTTCTTTAATTATTTAAATTTCCCGAAATTGGAGGAGATATTATTATATGTTAGTTACTGTATCATAATTATTGATAATATAATAATAGTAATGAAAAGTTATTCGTTTCCAAATATCTGGTTTTCCAGGAATTGAATTGAATTCAGAATTATAATTATTATTTTTTAATTTAAATTTGAAAATTAATTGTGATTTTAAGATTTTTGAGGATAAGCTCAGGATTTTTCT-TATAATT-TAATTTAATATTTAGTTTTTGTAGGCTTGGAATCAGCCATCATTAAT-TTCGTTATAGATTATTCTTTTATTTTTTTTATTTTAT-TAAATTTAATTTTTTACTGGAATGAAACATTAAATTTAATTATGTTTGTAATAATGATTAAATTAGTATATTTGATAATTAAAATATAGTAATTCGGCAAATTATGTGTTCGCCTGTTTAACAAAAACATGTCCTTTTGTATATTTTATTTAAGGTTTAACCTGCCCAATGAGT--GTTTTAATGGCCGCGGTATATTAACCGTGCTAAGGTAGCATAATCATTTGTCTTTTAATTGAGGGCTTGTATGAAGGGTTGGACGAGACACATGCTTTCTTTATT-TTACTTTTAAAATTTATTTTTTTAGTTAAAAAACTAAAATTTATCTGTGGGACGAGAAGACCCTATAGATCTTTATATTTTATAATTATTGTTTTTTCTGGTTTATTATAA-TTATAATAATTTTA---ATTTATTTAATTGGGGTGATTACAGAACATTAATAACTTCTGTTTTAAAATTTCATTAATTAATGTTTAAATGATCCATTTATAATGATTATAAGATTAAGTTACCTTAGGGATAACAGCGTAATTTTTTCGGAGAGTTCATATCGATGAAGGAGTTTGCGACCTCGATGTTGGATTAAAATAAGTATTAGGTGTAGCAATTTAATTACTAGGTCTGTTCGACCTTTAATATTTTACATGATCTGAGTTCAGACCGGCGTAAGCCAGGTCAGTTTCTATCTTCAGTTTAATTAATTATATTTTAGTACGAAAGGACCAAATATGAGGAATATTTTTTATTAAGTTTGATTTATAATATGATAACTAACCTATTTTCAACTTTTGATCCCTGTTCATCTATTTCAATATCAATTAATTGAATTAGAACATTCCTAGGTTTTATTTTAATTCCAAGAATATTTTGAGCCATACCATCACGATACAATTATATTATTTATTCTATTTATAGAAAATTATACCTAGAATTTAAGACCCTTTTAGGACCT------AAAAGAAAGGGAATTAAATTAATTTTTATTGGAACATTTATATTTATTCTATTTAATAATATAATAGGACTATTGCCATATGTTTTCACAAGAAGAAGACATTTAATCTTTACTTTAACCCTTGCACTACCTATATGATTATCTTTAATATTATTTGGGTGAATTAATAATACTCAGCATATATTTGCCCATTTAATCCCAGAAGGAAGTCCAGCAGTCCTAATACCATTTATGGCCTGCATTGAAACAATTAGAAATATTATTCGACCAGGATCATTAGCAGTTCGATTAACAGCAAATATAATTGCAGGACACTTACTTATATGCTTATTAGGAAATAACATGACA---GAGGCCACACTAGCAATTCCTTTAATTATAAGAATTCAAATTATCCTTATAATATTTGAAACTGCTGTCTCATTAATTCAAGCTTATGTATTTTCTATTTTAAGCACATTATACACTTCTGAAGTAATTTATGAAAATACACAGAAATCACCCTTTTCATCTAGTAGATTAATTCCGCAGATAGCTCCTTTATGATGATCGGCCCTATTTTTAACCTTCCTGATATCCTTTATAATAATATGTATTATTATACACTTCCAAAACACACAAGAACCTTTAAAAATAGATAGTAAAACAATTAAGGTAAGCATAATAAATTGAAAATGAATGAATAAATGACTTTACTCTACAAACCACAGGGATATTGGGACTTTATATTTTTTGTTCGGAGCCTGAGCAGGAATAGTAGGAACATCCTTAAGATGATTAATTCGAATTGAGCTAGGACAACCAGGATCTTTTATTGGAGATGATCAAACTTACAATGTTGTTGTAACTGCACATGCATTTGTAATAATTTTCTTTATAGTTATACCTATTATAATTGGAGGATTCGGTAACTGATTAGTTCCCCTTATGATTGGGGCGCCTGATATGGCATTCCCTCGAATAAATAACATAAGATTTTGATTATTACCACCATCACTTACATTATTATTAGTTAGAAGAATTGTAGAAAGTGGGGCAGGGACAGGATGAACAGTATATCCTCCATTATCAAGTAATATTGCTCACAGAGGAGCATCAGTAGATTTGGCTATTTTTAGACTCCACTTAGCAGGTGTTAGATCAATTCTAGGAGCAGTAAACTTTATTTCAACAATTATTAATATACGACCTAGGGGTATAACTATAGAACGAATTCCTTTATTTGTTTGATCAGTAGGAATTACTGCACTTTTACTACTACTTAGACTACCTGTTCTAGCAGGAGCAATTACTATATTATTAACTGATCGTAATTTTAACACTACTTTTTTTGACCCAGCAGGGGGTGGAGATCCAATTTTATATCAACATTTATTCTGATTCTTTGGACACCCTGAAGTTTATATTTTAATCTTACCGGGATTTGGATTAATTTCCCATATTATTGCAATAGAAACAGGAAAGACTGAACCATTCGGGTCATTAGGAATAATTTATGCAATATTAGCCATTGGACTTTTGGGGTTTATTGTATGAGCACATCATATATTCACAGTAGGTATAGATGTAGATACCCGAGCATATTTCACATCAGCAACAATAATTATTGCTGTCCCTACAGGAATTAAGATCTTTAGATGACTTGCCACCCTACACGGAAGACTAATTAACTGATCACCAAGAATTATTTGAGCAATAGGATTTGTATTCTTATTTACAATTGGGGGGCTAACTGGGGTAATTTTAGCTAATTCATCAATTGATATTACCTTACATGATACTTATTATGTTGTAGCTCATTTTCACTACGTCTTGTCCATGGGTGCTGTATTTGCAATTATAGGAGGAGTAATCCAATGATTCCCCTTAATTACAGGAATAACATTAAATCCAAGATGATTAAAAACACAATTCTTCATTATATTCGTAGGAGTAAATTTAACATTTTTCCCACAACACTTCCTAGGATTAGCTGGTATACCTCGACGATATTCTGATTACCCAGATAGATACACATGCTGAAATACAATCTCCACAATTGGAAGATCAATTTCAATTATTGGAATTATATTATTTATTTTTACTTTATGAGAAGCTTTTGTATCAAAACGACAAATCTTATTTGCTGAAAGTATACCATCTAATATTGAATGATTACAAAAATATCCCCCAGCAGAACATTCATATTCAGAATTACCAATCTTAACAGCATCT---ATCGCAACATGAGCTAATCTTGGACTTCAGGACGCAAATTCCCCAATTATAGAACAATTAATTATATTTCATGATCATGCAATAATAATCCTTGTTATAATTACAATTTTAGTTGCCCATATAATAATTACACTTATATTTAATAAAACAATTAACCGAAACCTTTTAGAAGGACAGACAATTGAATTGATCTGAACAGTCGTACCAGCAATCACTTTAATCTTTATTGCTTTACCTTCATTACGAATTCTTTATTTAATAGACGAAGTAAATAACCCATTAGTAACTATTAGGGCAATTGGACATCAATGATATTGAAGTTATGAATATTCAGATTTCAAAAATATTGAATTTGATTCTTATATAAAACCAACAAATGAATTAGAAATAGGTGATTTTCGGCTATTAGATGTAGATAATCGAATTATCTTACCTATAAAGACCCCAGTACGAATCCTTGTAACATCAGGAGATGTTATTCACTCATGGACTATCCCGAGAATCGGTGTTAAAATTGATGGGACTCCTGGACGACTTAATCAAGGTAGATTTACCTTATTACGGCCAGGGGTTGTATATGGACAATGTTCTGAAATTTGCGGAGCAAACCACAGATTTATACCCATTGCTGTAGAAAGAGTGTCAACTGAATGCTTCTTAAACTGAATAAAAAATTAT---ATGAAAATACACAGAAATCACCCTTTTCATCTAGTAGATTATAGTCCTTGACCACTAACAGGATCAATTGGTGCAATAACCTTAACCTCAGGTATAATTATATGATTTCATAAAAATAATATATTATTATTCCTTTTAGGAAATCTTATCTTAATACTTACAATAATTCAATGATGACGAGATATCTGCCGAGAAGCAACATATCAAGGTAAGCACACATCACCCGTAGTTAGAGGACTCAAATGAGGAATAATTTTATTTATTATTTCAGAAGTATTTTTCTTCGTCTCTTTTTTCTGAGCATTCTTCCACAGAAGATTATCACCTACAGTTGAAATTGGAATAATATGACCTCCAAAAGGAATTATAACATTTGACCCAATAAATATTCCATTATTAAACACAATAATTCTTCTATGTTCAGGAATTACTGTTACATGAGCACATCATAGATTAATAGAAGGAAAGCATTCACAAACTACACAAGCTCTATTTTTAACTGTAACTCTGGGATTATACTTCACTATACTTCAAGCATATGAATATTATGAATCAAGATTTGCTATTAGCGATTCAGTTTATGGGTCATGCTTTTTTATAGCTACAGGATTCCATGGAATTCACGTCATCATTGGAACAACATTTCTTGCAATCTGCTTAATACGACACATCTTATGTCACTTTTCTTCTAAACATCACTTTGGATTTGAGGCAGCTGCATGATACTGACACTTTGTAGACGTTGTATGATTATTCCTGTATATTTCAATCTATTGATGAGGTAGTATGAATAAACCTATCCGAAAGACCCACCCCCTATTTAAGATTATTAATGGATCACTAATTGATTTACCTGCACCATCTAATATTTCCTTATGATGAAACTTTGGGTCATTATTAAGTATATGCTTGATAATTCAAATTATTACAGGAATCTTTTTGGCAATACACTACACTTGTGATATTGAAATAGCATTTAAAAGAGTTGTACACATTTGTCGAGATGTTAATAACGGATGATTACTCCGAAATATTCATGCAAATGGAGCTTCACTATTCTTTATATGTTTATATTTGCATATTGGACGAGGAGTTTATTATGGATCTTACAAGTTATTCATAACCTGAATAGTAGGAATTGTAATATTATTTTTAATTATAGGAACAGCCTTCTTAGGATATGTTCTCCCATGAGGGCAAATATCATTATGAGGTGCAACAGTTATTACTAATTTATTATCAGCCGTACCTTACCTAGGAGGAGACTTAGTTAAGTGATTATGGGGAGGATTCTCTGTAGATAATGCAACATTAACACGATTTTTTGCACTACACTTCCTACTACCATTTATTATTGCAGCATTTACAATTATCCATTTATTATTTTTACATCAAACAGGATCAAATAACCCTTTAGGAACTAATTCTAACTTAGATAAAATCCCATTTCACCCTTATTATTCAATTAAGGACTTAATAGGGGTAAGAGTCACCTTAATATTATTTATTGTATTAAATTTACTTGAACCCCGATTACTAGGGGATCCTGAAAATTTTATCCCAGCCAACCCACTAGTTACACCAGTGCATATTCAACCTGAATGATATTTTTTATTTGCATATGCAATTTTACGCTCAATCCCTAATAAATTAGGAGGAGTTATTGCAATAGTTATAGCAATTGCAATTATTGCAATCTTACCCCTCACAAATAAAAGAAAATATCAGGGAAATGCATTTTATCCAATAAGTCAATTTATATTCTGATCTTTAGCTACTACTATAATTTTATTAACATGAATTGGTGCACGCCCTGCAGAGGAGCCTTATATTTTTACTGGCCAAGCCTTAACAGTTATTTATTTTTCTTACTTTATTATTAATCCAGGGCTACTCATTTTATGAGATAAACTAACTGATATAGTAGTGTTTTTAGTTCCTTATTTAATTACAGTGATTTTTATTTTAGTTTCTGTTGCTTTTGTTACTCTTCTTGAGCGGAAGGTTTTAGGCTATATTCAACTTCGAAAAGGTCCTAATAAAGTAGGCTTAATAGGTCTTTTACAGCCTTTTTCTGATGGTATTAAGTTGTTTTTCAAGGAGCAAACTTATCCTTACTTATCTAATTTTTTGGTTTATTACTTTTCTCCTGTTTTTATATTATGTTTATCTATAACTTTATGAACTTTATTTCCCTATTTAGTAAATGTATATAATTTTAATTTTGGGGTTTTATTCTTTTTATGTTGTACGGGCATGGGAGTTTATGGTGTTCTTTTATCAGGGTGAAGTTCTAATTCTAATTATGCTCTTTTGGGCGGTCTTCGTTCTGTTGCTCAAACAATCTCTTATGAAGTAAGAATGGCATTAATTATAATTTGTTTTTTAATTTTTGTTTTTAGTTTTGATTTTATGGATTTTATAATTTATCAAAAGGGTATTTGATTTATTTTTTTTTCTTTTCCTTTATTTTTTTGTTGATTTTCTTCTTGTTTAGCGGAAACAAATCGATCTCCTTTTGATTTTGCTGAGGGGGAATCTGAGCTTGTTTCTGGTTTTAATGTTGAATATAGAAGAGGTGGGTTTGCATTTATTTTTTTGTCAGAATATATAAATATTATTTTTATAAGATTGCTTACTTGTATTATTTTTTTAGGTTGTGACGTTTATTCTTTATTTTTTTATATTAAATTAACTTTTGTTATTTTTATATTTATTTGGGTTCGTGGTAGACTTCCCCGTTATCGTTATGATAAATTAATATATTTAACTTGAAGGGTATTCCTTCCTCTTTCTTTGAATTACTTATTGTTTTTTTCAGGGTTTTTAATAATAATTCTATTTTATGTAGGAATGCCAAATGTTAGAAAATTGCTATTTTTTAGAACCCTTATCACTGGAACTATTCTTGTTTTAAGATCAGAAACATGATTAGGCATATGAATAGGGTTAGAAATAAACATATTAAGTTTCATCCCTATTATATTTAAGAGAAAAAAAACAAGATCAGCTGAAAGCTGTATAATTTATTTTCTAGTCCAAAGAATTGGATCTATTTTAATGCTAATATTAGTATTAACTAATTCATCTCTCATAATGCTCCCTTATGCGGCAGATGAGTTAGTTAATATTATATTAGTATTCAGAATGGCCATTAAGCTAGGAATACCTCCCTTTCATTTCTGATTTCCAGAAATTATCAAAAAAATAGAATGACCAGAAGGCTTGATTCTTATAACCTGGCAAAAAATTGCACCTATAACTATTTTATCCTATTTATTCCCAGAAACTATTATTGCTCCTATTTTAATCATATCTGCAACCATTATTGGAGCAATTGGAGGATTAAATCAAACTTCTATTCACAAGATTATGGCATTTTCATCAATTAATCATATAGGATGAATAATTGCATGTATGAAACTTAATAATTCATTATGAATTATATATCTTATAATTTATTCAATTATTCTAGTAATAATAGTTTTCATTTTTAACAAATATTCAGTATCCTATATTAATCAATTGACATTAAGATCTAAT---TTTGCAGAAAAAATATTAATTATTATTTTATTTTTAAGATTAGGAGGATTACCCCCATTTCTAGGTTTTCTCCCCAAATGAATAGTAATTCAAACAATAGTTATTTCTAATACATTTCCTACACTAATTATTATAATTTTATCTTCATTAATTACATTATTTTATTATCTCCGATTAATTAGATCAAATTTATTGATTAATTCTCCTACATGAAAATGAAATATTACTTCAAGATCTATTTTACAACCTAAATGAAGAATTTTTATAATTATATTAAATCTTGCTCTACCTATAATTCTGACTTTTAATTTTATTATTATAATTATAATTTCAACAGCCTTAGCAACAATAATTTCATTAATCTTAATGATTGCCTGCACAGTAATTGCAAAAAAATCAATCCTGGACCGAGAAAAGATGTCACCATTTGAATGTGGTTTTGATCCTAAAAGATCATCACGAATACCTTTTTCAATTCAATTTTTCTTAATTGCAGTTCTATTTTTAATCTTTGATATCGAAATCGTAATTATTTTACCAATAATTATTACACTAAAATCAAGAAGATTAATTATATGAATAACTACAATTACTGCATTTATCTTTATTCTTATTGCTGGATTATACCATGAATGAAATAATAGAGTACTAGAGTGAGCAAAAATGATAAGAATGTTATTTTTTGTTTTTTTTATGATCCCTTTGTTATTTTGTTCTTATTGATGACTGTTTTGTTTATGTTTAATTTTTGGTTTTTTTTATTTTTTCAATGTTTTTTGGTTTAATACTTATTACAGAATAATTAGTTATTCTTTTGGGGGTGATATTTTGTCTATAAGTTTAATTTTTTTGAGATTTTGAATTGTATTTTTAATGTTGGTTGCTAGATTTATAGTTTATCGAGATGGTAATTATCATGTAGAGTTTATTTTGGTAAATTTGTTTCTTTTATTATTTTTGATTTTATCTTTTAGAACTATGAATATTTTAATTTTTTATTTATTTTTTGAATCTTCTTTAATTCCTACTTTATTTTTAATTTTTGGCTGGGGTTATCAACCTGAACGTTTAAGAGCAGGTTTTTATTTACTTTTCTATACTTTATTTGCTTCTCTTCCTTTATTGTTATGTATTTTTATAATTAGAATGAATTCTATAACTTTATTTTATTTTTTAATTGAGCTTGACTGTAATTTTTATATTTATATATCTTTAATTGGTGCATTTTTAATTAAGATGCCTATAATTTTTGTTCATTTTTGACTTCCTAAGGCTCATGTAGAGGCTCCTATTTCTGGTTCTATAATTTTAGCTGGTGTTTTGTTAAAGTTAGGTGGTTATGGGTTAATACGGGTTTTTTATTTTATTTATTCTTATTCTTCTATATATAATTATATTTGAATTGGTTTAAGATTATATGGTGCTGTTTTAGTAGGTGTCTTATGTTTATTTCAAGTTGATATTAAGTCTATAATTGCTTATTCTTCAGTTGCTCATATAGGTTTAGTTGTTTGTGGTATTATGTCTTTAAATTATTGAGGTCTTTGTGGTTCATTAATTTTAATGATTGGTCATGGTTTATGTTCATCGGGTCTTTTTTGTTTAGCAAATATTATTTATGAAAAGTTAAATAGACGAAGTTTTTTGATTAATAAGGGCTTATTATGTTTTATGCCTTCTTTATCTTTATTTTGATTTATTTTGAGAGCTAATAACATGGCTTCTCCTATCTCTTTGAATTTATTAGGTGAAATTATACTAATTAATAGAGTTATAGGTTGGAGAAGTTTGGGGTTTTTATTTTTAGGTCTTTCTTCTTTTTTAAGATGTTGTTATAGAATTTATTTATTTTCTTATATTCAGCATGGTTCTTTTTATAGAGGTATTGTAAAGTTTAATTCTGTTACTGTTCGTGAATATTCTTTAATTTTATTTCATTTAGTTCCTTTAAATGTTATTGTTATAAAGTCAGATATCTTTGTTCTTTGATTAATGTTTAAT---TTCTTTTTTTTTATTATTTGGTTTATGTTTCTTTCTGGTTTATTAACTTTTAGTTCTATGCGTAAGCATTTGCTATTGACTTTGTTGAGTTTAGAGTTTTTATCTATATGTTTATATATTGCTATGTTTTCTTTTTTATTTTCTTATGGGTTTTCTTATTATTTTTTATTAGTTTATTTGGTTTTTGTTGTTTGTGAAGGTGCTTTAGGTTTAGGTATTTTAATTTCTATAATTCGTAGACATGGGAATGATCATATTTCTGGTTTATCAATCTTAGGATGAATTGTAGGAATAGTTTCTTTATATATTGTTGGGGGATTTTTATTATTATTGTCAGGTATATTTTTTATTCTTGTGGGCATTATCTTTTTAATTAATGATTATATAATTTTTTTGGATTGGGAATTTTTAAGTTTAAACAGAACTTGCTTAACTATAACTTTATTTTTTGATTGAATATCATTAATTTTTGTTGGTTGTGTTTTTTTAATTTCTTCAATAGTTATTTATTATAGTGATTCTTATATATCTGCAGATAATTGCAGGGTTCGTTTTTATTTTCTTGTTTTTATGTTTGTCATATCTATAATAATAATGATCATTAGCCCTAATTTAATTAGAATTTTAATTGGTTGGGATGGATTAGGTTTAGTTTCTTATTGTTTGGTTATTTACTTTCAGAATTATAAATCATATTCTGCTGGTATATTAACTATTCTAACTAATCGTATTGGTGATGTTGCTATTTTATTAGCTATTGCTTGAATAATTAATTTTGGTAGTTGACATTATATTTTTTATATTTATTCATGGGATTCATGGTGTTATTATCTTGTTCTTTTAATTGTTTTGGCTGGTTTTACTAAAAGAGCTCAAATTCCTTTTTCTTCATGACTTCCTGCAGCAATGGCTGCTCCTACTCCAGTTTCTTCTTTAGTTCATTCTTCAACTCTGGTTACTGCTGGGGTTTACTTATTAATTCGTTTTTCTCATATATTTAATAATCTAGATTGTTCATTTTTATTGATGTTTAGAATATTAACAATATTTATATCAGGATTGGGTGCTAATTTTGAATATGATATAAAAAAGATTATTGCTTTATCTACTTTAAGTCAGCTTGGATTAATAATATCTATTTTGTTTATAGGATTTCCTTTATTGGCCTTTTTTCATCTTTTAAGACATGCTTTTTTTAAGGCTTTACTTTTTTTATGTGCTGGTTTAATTATTCATGGTATAAGTGATTCTCAGGATATTCGTCATATAGGTTGTGTTGTTGATCAACTTCCTTTTACTTGTACTTGTTTTATAATTTCTAATTTTTCTTTATGTGGTCTTCCTTTTATGTCTGGATTTTATTCTAAGGATATTATTCTTGAAATAGTAATATCTTCTTCTTATAATTTTTTTGTTTTTTTAATCTTTTTTATTTCAGTAGGTTTAACTGTTTCTTATAGTGTTCGTTTAGTTTATTATTGTTTATCTTTTAATATGAATCTTTATGTTTGTCAGAATTATAGAGAGGATGGTTTAATAATGAAATCTATAATTTTATTAACTATTCTTTCTATTTGTGGTGGTAGAATTTTAAGTTGATTTATATTTTCTACTCCTATTTTAATTGTTTTACCTTTAAGTTTAAAAATAATACCTTTAGTTTTTATTTTGTTGGGTGGTTGACTTGGGTATGAACTTTCTTTTTCTAATTATTTTAGAAGGGTTTATTCTTTACGTTATTATTTTATTTCTTTTTTTTCTGGATCTATATGATTTATACCTTTTTTTAGTACTTTTTTAGTAAGAGATCCTTTTTTATCTCTTTCTAAGAATTATTATGAAGTAATAGACTCTGGTTGAGGGGAATATTTTGTTTCAAGGGCATCTTATATCTTAAGTTCTTCTTTTAGAAAGCTTTATAATTTTTATCATTTTAATAATTTGAAGTTATTTATTATGGTATTTTTTATTTTATTTATCTTTATTTTAATTATCATATTTTTCATAATAATAATATCATTATTAATAAGAATCTTATTCCCAATAATAAAACACCCCCTTAGAATAGGATTAATTTTAATTATACAAACAATTATTATTGCAATAATCAGAGGAATAATAATCAACATATTTTGATTTTCATACATTTTAATCATAACAATCCTGAGAGGAATGCTTGTTTTATTCATTTACATAGCAAGAATTGCCTCAAATGAAAAATTTAATTCATCCATGAAAACATCAATGCATGTGATTCTAATATTTTCTTTATCCATTATCCTCTCCTTTTTCGTGGACCAGATAGAAATAATAAAAAATTGGCCCCCAAAAAAGGAGAGTATTATGGATGCGGAATATCTTCTAACACTAAATAAGATATTTAATATACATAATATATATATCATTATTTTAATAATTGCCTATTTATTCCTGACAATAATTATTATTTCATACATTGTAAATGTCCATGAAGGACCTCTCCGGATAAAGAACGGGGTTGTAGTTAAAAATAACATTTAATTTGCAATTAAAAAGTGCTTCTTAGTTAAGCCTACCTCAAAAGTAGTGAAGTAAAAT--TTACATTTAGTTTCGACCTAAAATTAGGG-ATATACCCCTTACTTAATTAGTAGAAGCCAAAAT--AGAGGCTTTTCATTGTTAATGAAAAAAATGATTGTT-TAATCCTACTAAAAAAGAGTTAGTTTAAAATA--AAACATAGCTTTGTCAAAGCTAAAATATTAATATATGATACCCTTTAGGCTTTATAGTCAATAAATAAAATGATATCAGACTGCAATTCTGAAGTAGTAT---TTTTACTAAAGCTTTATATTTTGGTGTATGGTGCACAGAGAATTTTGATTTCTCAGGATTTAGTTTAAATCTAAAAAATATAAATTTATATAGTTTATTGTACAAAACACTTCATTTTCAATGAAGAAAGGAGAATTATATTCTCTATAAATAACTCTTTTAGTATAAAAAGTATATTTAACTTCCAATTAAAAGGTTTATTTAATAAAAAGAGTAACTTGAATAGTTTAA--TTAGAATAGTAATTTGTGGAGTTACTGGTGC--AGTATTA--TGCTTTAAGTCAATAAGGTGCCTGATAAAAGGACTATCTTGATAGGATAGATAATGTAGTAA-ATACCCTTATTAACTATTTTGGCAGATTAGTGCAGTAAATTTAGAATTTATTAATGTAGATTTTTCTACAAATAGTACTTAATGTGGCAGATTAGTGCAATGAATTTAAGCTTCATATATAAAGATTCATCTTTCATTAAGACATTAAGTGACTGAAAGAAAGTAATGGTCTCTTAAACCAAAACATGGTAAGTAACGCATACCCTTAATGAAAAAAGATAAGCTAAGTAAAGCTATTAGGTTCATACCCTGATTATAGAGGTTATAATCCTCTTCTTTTTAACTTGAATAGCTTAAGTTTAAAAGTTCAGTATTGAAGATACTGCGATAAGTATA--TTACTTTTCAAGTACAGTAAATAGTTTATTT--AAAATATTAATTTTGGGGATTAATGATGTGTAATTTTACTCTTTGCTGA-AGAGAATGAAGTA-TCTAAAAGAAGCTGCTAACTATCTTTTAAAGCGGTTAAATTCCGTTTTTCTCTT-AGTTAATTAGCTTAAGAAAAGCATGTATTTTGAAAATACAAAAGAAAGGTTCAATTCCTTTATTAACTTGTTTTAATAGTTTAAATA-AAAATAATGATCTTGTAAATCATAGATAGAAA-TATTCTTTAAAACTAAAGCTTTAAGTTAAGAAAACTATTAACCTTCAAAGTTAAAATTATAAA-TTATA-TATAAGCTTTAGATGAAGTGGCTGAATAGT-AGGCAATAAATTGTAAATTTATTCATGGTGATTT-AAACCCTTCATCACAAATTAAAGCTTAAGTAGCATTGTTATTTACATTAACATGGTAGTTGTGCAATTCAACTTAATTTGA
PT
TTGGATGAGAAAGGTTTGATCTTTGCTTGAAAAATTTACACAAGGGTCGTTAAACATGTTAATTTTTGTGTGATCCAAATATCTCT-TAATGAGATTTTTAATTTATTCGCAGTTTTTTATTTTATTTTTTTAGGTAACTAAGAATTAGTCAATTTTTA-TAGTTCTGACAAAGTTTGTGCCAGCAGTCGCGGTTATACAATAAGAGCAAGTAAATTTTATTGGGGCTTACATTTAGGGTGAAAATTTTTA-AGTTTACATATTTT--TTTATCGGGTGAAATCGTTTAAAATATTTAAGTCTTATATT--TTTGATGTTGAATGTGAAATTTCATAGTGGGACTAGGATTAGATACCCTATTATTATGAAATGTTAAG-AGTTCTCTTGGTATTATTAGTTATGATCTTTAAATTAAAAGGATTTGGCGGTAATTTAGTCTTTTCAGAGGAACCTGCCCTATAATTGATGATCCACGATAAATTTCACCTTATTTTAGCTTGTATACCTCTGTCATTGAATGTCTTAATAGGGTTAA-TTTTCTTTAATTTTTAATGGAACAAATGTCAAGTCAAGGTGCAGCAGTATTAAGGAAGAGGTGGGTTACAATAAAAATATTTATGGATATGGGATTGTAATAT-TTTCTTGAAATTGGATTTGAAAGTAATTTTTATTAATATATAATTTTGATTTAGGCTCTAAATTATGTACACATCGCCCGTCGCTCTCGTTATTT-AAAATGAGATAAGTCGTAACAAAGTAGGCCTACCGGAAGGTGGGCCTGGTAAGAAT-TAATAATTAATTTACTTTATTTATTATATTTTTTATTTTTATAGAAATAACTTTATTTTTAGTAAATTTTTTTGAAATAATTATTTTAGTGGTAGAAAATTGTACCGTATGGGTTTATTTATAATTAAGTATAAGTAGTTTTATTTTAATGTACCTTTTGTATCAGGGTTGATTAATTATTTCTAATTATTTAGTTTTCCCGAAATTAGGGGAGATATTATTATATGTTAGTTAATGTGTTATAATTATTAATAATATAATAATAGTAATGAAAAGTTATTCGTCTCTAAATATCTGGTTTTCTGGGAATTGAATTTAATTCAGAGTTATTAAT-TTATTTTTTAATTTTAATTAAGGAATAATTTAT-ATCTTAAGATTTTTGGGGATAAGCTCAGGATTTAATT-TATAATC-TAATTAATATTTTAGTTTATGTAGGCTTGGAATCAGTCATCATTAAT-TTCGTTATAGATTATACTTTATTTTTATTTATTTTAT-TAGATTTAATTTTTTACTGGAATTAAACATTAAATTTAGGAATGTTTGTAATAATGATTGAATTAGTATATTTGTGAATTAAATTATAGTAATTCGGCAAATTTTGTGTTCGCCTGTTTAACAAAAACATGTCCTTTTGAAT--TTTATTTAAGGTTTAACCTGCCCAATGAGT--GTTTTAATGGCCGCGGTATATTAACCGTGCTAAGGTAGCATAATCATTTGTCTTTTAATTGAGGGCTTGTATGAAGGGTTGGACGAGGCACATGCTTTCTTTATT-TTAATTTTAAAATTTATTTTTTTAGTTAAAAAACTAAAATTTATCTGTGGGACGAGAAGACCCTATAGATCTTTATAATTTAAAGTAATTATTCTTTTTGGTTTATTAAAAATTATAATTATTTTA---ATTTATTTGATTGGGGTGATTGCAGAATAAAAATAACTTCTGTTTTATATTTTCATGAATTAGTGTTCTAATGATCCATTTGTATTGATTATAAGATTAAGTTACCTTAGGGATAACAGCGTAATTTTTTCGGAGAGTTCATATCGATGAAGGAGTTTGCGACCTCGATGTTGGATTAAAATAAGTATTAGGTGTAGCAATTTAATTACTAGGTCTGTTCGACCTTTAATATTTTACATGATCTGAGTTCAGACCGGCGTAAGCCAGGTCAGTTTCTATCTTCAGTTTAATTAATTATGTTTTAGTACGAAAGGACCAAATATAAGGAATATTTTTTATTTA-TTTGATTAATAATATGATAACTAACCTATTTTCAACATTTGACCCCTGCTCATCTGTATCCATATCACTTAATTGAATAAGAACATTTCTAGGATTTATTATAATCCCAGGAATATTTTGAGCAATACCATCACGATATAATTATATCATCTATACTGTTTACAGAAAATTATATATAGAATTTAAAACCTTATTAGGCCCT------AAAAGAAAAGGAATTAAATTAATTTTCATTGGAACATTTATATTTATTCTATTTAATAATATATTAGGACTTTTACCTTATGTATTTACAAGAAGCAGACATTTAATTTTTACCCTTACCTTAGCACTACCAATATGATTATCATTAATATTATTTGGGTGATTAAACAACACTCAACATATATTTGCCCATTTAATTCCAGAAGGAAGACCTGCGGTTTTAATACCATTTATGGCATGCATTGAAACAATCAGAAACATTATTCGACCAGGATCATTAGCAGTACGATTAACAGCAAATATAATTGCAGGACACTTATTAATGTGTTTACTAGGAAATAATATAACA---GAAGCAACAACAATAATTCCATTAATTATAAGAATCCAAATTATTCTTATATTATTCGAAACAGCCGTTTCATTAATTCAAGCTTACGTATTTTCTATTTTAAGCACGTTGTATACTTCTGAAGTAATTTATGAAAATACACAGAAACCACCCATTCCATTTAGTAGATTAATACCACAAATAGCACCTTTATGATGATCAATTTTATTCTTAACCTTCCTAACATCATTCTTAATAGTATGCATTATTATACATTTCCAAAATACACTAGAACCCGTTAAAAGAGATAACAAAATAATTAAAGTAAATTCAATAAATTGAAAATGAATGAACAAATGATTTTATTCTACAAACCACAAAGATATTGGAACTTTATATTTTTTGTTTGGAGCCTGAGCAGGAATAGTAGGAACATCTCTCAGATGATTAATTCGTATTGAGCTAGGTCAACCAGGATCTTTTATTGGTGATGATCAAACTTATAATGTTGTTGTAACTGCACATGCATTCGTAATAATTTTCTTCATGGTTATACCAATTATAATTGGTGGATTCGGTAACTGATTAGTACCCCTTATAATTGGAGCACCAGATATAGCATTCCCCCGAATAAATAACATAAGATTTTGATTATTACCCCCATCACTAACACTATTACTAGTAAGTAGAATCGTGGAAAGAGGTGCAGGGACAGGATGAACAGTTTACCCACCATTATCTAGAAATATCGCCCACAGAGGTGCATCTGTAGATTTAGCAATTTTTAGATTACATTTAGCAGGAGTTAGATCAATTCTAGGAGCTGTAAATTTTATTTCAACAATTATTAATATACGACCTAAGGGAATAACTATAGAACGAATTCCTTTATTTGTATGATCAGTAGGAATTACTGCATTATTATTATTATTAAGATTACCTGTACTAGCAGGAGCAATTACAATATTACTGACCGATCGTAATTTTAATACCACATTTTTTGACCCTGCCGGAGGGGGAGACCCAATCTTATACCAACATTTATTTTGATTTTTTGGGCACCCAGAAGTTTATATTTTAATTTTACCAGGATTTGGACTAATTTCTCACATTATCGCTATAGAAACAGGAAAAGTAGAACCCTTTGGGTCATTAGGTATAATTTATGCAATATTAGCTATTGGATTATTGGGGTTTATTGTATGAGCACATCATATATTTACAGTAGGAATAGATGTTGATACCCGAGCATATTTTACTTCAGCAACTATAATTATTGCTGTACCTACAGGAATTAAGATCTTCAGATGATTAGCAACCCTGCACGGAAGATTAATTAATTGATCCCCAAGAATTATTTGAGCCATGGGATTTGTTTTCTTATTCACAATCGGAGGATTAACTGGTGTTATTTTAGCCAATTCATCAATTGATATCACATTACATGACACTTATTATGTTGTCGCCCACTTCCACTATGTCCTTTCAATAGGTGCAGTATTTGCAATCATGGGGGGTGTAATTCAATGATTCCCCTTAATTACAGGAATAACCCTTAATCCAAGATGATTAAAAACACAATTCTTTATTATATTTGTAGGAGTAAATTTAACATTCTTTCCTCAACATTTCCTAGGATTGGCAGGAATACCCCGACGATATTCAGATTATCCTGATAGTTACACTTGTTGAAATACAATCTCAACGATTGGTAGATCTATTTCAATTATTGGAATTATATTATTTATTTTTACCTTATGAGAGGCATTTGTATCAAAACGACAAATCTTATTTTCTGAAAGCATGCCCTCTAATATTGAATGATTACAAAAATATCCACCAGCCGAACATTCATACTCAGAATTACCTATTTTAACAGCATCT---ATCGCAACATGATCTAATCTAGGACTCCAAGATGCAAACTCACCTATTATAGAGCAATTAATTATATTCCATGACCATGCAATAATAATTCTTGTTATAATTACAATTTTAGTAGCCCATATAATAATTACATTAATATTTAATAAAATTATTAATCGAAACCTTTTAGAAGGACAAACAATTGAATTAATCTGAACAATCGTCCCAGCAATTACATTAATTTTTATTGCCCTACCCTCATTGCGAATTTTATATTTAATGGACGAAGTTAATAACCCATTAGTTACAATTAAAGCTATTGGACACCAATGATATTGAAGTTATGAATACTCAGATTTCAAAAATATTGAATTTGATTCTTATATAAAACCAACAAATGAATTAGAACTAGAAGACTTTCGCCTCTTAGATGTAGATAACCGAGTGATTCTACCTATAAAAACACCCGTACGAATCCTAGTAACATCAAGAGATGTAATTCACTCTTGAACCATTCCAAGAATTGGAGTTAAAATTGATGGAACTCCTGGACGACTTAATCAAGGTAGATTTACTTTATTACGACCTGGAATTTTATTCGGACAATGTTCTGAAATTTGTGGAGCAAACCATAGATTTATACCTATTGCTATTGAAAGAGTGTCTACCGAATGTTTCCTAAACTGAATAAAGAATTAT---ATGAAAATACACAGAAACCACCCATTCCATTTAGTAGATTATAGACCTTGACCACTAACAGGATCAATCGGGGCAATAACATTAACCTCAGGAATAATTATATGATTCCATAAAAATAATATATTATTATTCTTCCTAGGAATCCTTATTTTAAGACTTACAATAATTCAATGGTGGCGGGATATTTGTCGAGAAGCAACATATCAAGGTAAACACACATCGCCCGTAGTAAGAGGGTTAAAATGAGGAATAATCCTATTTATTATTTCAGAAGTATTTTTCTTTGTATCATTCTTTTGAGCATTCTTCCATAGAAGATTATCCCCTACTGTAGAAATTGGTATAACATGACCTCCTAAAGGAATTATAACATTTGACCCAATAAACATTCCATTATTAAATACAATAATCCTCTTATGTTCAGGAATCACTGTGACATGGGCACACCATAGATTAATAGAAAGAAAGCACTCACAAACAACACAAGCACTATTCTTAACCGTAATCTTAGGATTATATTTTACAATATTACAAGCATATGAATATTATGAATCAAGATTTGCTATTAGTGATTCAATTTATGGATCATGTTTCTTTATAGCTACAGGATTCCACGGAATTCACGTCATTATTGGAACAACATTCCTTGCAATCTGTTTAATACGACATATTATGTGTCATTTTTCCTCAAAACACCATTTCGGATTTGAGGCAGCCGCATGATACTGACACTTTGTAGATGTTGTATGATTATTCTTATATATTTCAATCTACTGATGAGGTAGTATGAACAAACCTATCCGAAAAACTCACCCCCTATTTAAAATTATTAATGGATCATTAATTGATTTACCTGCACCCTCTAATATTTCCTTGTGATGAAACTTCGGATCATTATTAAGAATATGTTTAATAATTCAAATCATTACAGGAATCTTCTTGGCAATACATTATACATGCGATATTGAAATAGCATTTAAAAGAGTCGTCCACATCTGCCGAGACGTAAATAATGGATGATTATTACGAAATATTCATGCAAATGGGGCCTCATTATTCTTTATATGTTTATATTTACACATTGGGCGAGGTGTTTATTATGGGTCCTATAAATTATTCATAACATGAATAGTAGGAATCGTAATATTATTTTTAATTATAGGAACAGCATTCCTAGGATATGTTTTACCATGAGGACAAATATCACTATGAGGTGCTACAGTCATTACTAATTTATTATCTGCTGTTCCTTATTTAGGAAGAGATTTAGTTAAATGATTATGGGGAGGATTCTCCGTAGATAACGCAACATTAACACGATTCTTTGCCCTACATTTTTTATTACCATTCATTATTGCAGCATTTACAATAATTCATTTATTATTTCTACACCAAACAGGATCAAACAACCCATTAGGTACTAATTCAAATTTAGACAAAATCCCATTCCACCCTTACTATTCAATTAAGGACCTAATAGGAGTTAGAGTGACATTGTTATTATTTATTATATTAAATCTATTAGAACCACGATTATTAGGAGATCCTGAAAATTTTATTCCAGCAAACCCCCTAGTAACACCGGTACATATTCAACCTGAGTGATACTTCCTGTTTGCATATGCAATTTTACGATCAATCCCTAATAAGTTAGGAGGAGTAATTGCAATAGTCATAGCAATTGCTATCATCGCAATTTTACCTATTACAAATAAAAGAAAATATCAGGGAAATGCATTCTACCCTATAAGCCAATTTATATTCTGATCTTTAACTACTACAATAATTCTATTAACATGAATTGGGGCACGACCTGCTGAAGAACCATATATTTTTACAGGACAAACATTAACAGTAATTTATTTCTCCTACTTCATTATTAACCCTGGACTCTTAATTTTATGAGATAAATTGACAGACATAGTAGTGTTTTTAGTTCCCTATTTAATTACAGTAATTTTTGTTTTGGTTTCTGTAGCTTTTGTTACTTTATTAGAACGTAAGGTATTAGGTTACATTCAACTTCGTAAGGGTCCAAACAAAGTTGGTTTAATGGGCTTATTACAGCCTTTTTCTGACGGTATTAAATTATTTTTTAAGGAACAGACTTATCCCTATTTATCTAATTTTTTAGTGTATTATTTTTCTCCTGTTTTTATATTATGTTTGTCAATAGTTTTATGAACCTTATTTCCTTATTTAGTAAATGTATATAATTTTAATTTTGGTGTTTTATTTTTTTTATGTTGTACTGGTATGGGTGTTTATGGGGTCCTTTTATCGGGCTGGAGATCAAATTCTAATTATGCTCTTTTAGGGGGCCTTCGATCGGTTGCCCAAACTATTTCTTATGAAGTAAGAATAGCGTTAATTATAATTTGTTTTTTAATTTTTGTTTTTAGTTTTGATTTTATGGATTTTATAATATACCAAGAGGGTATTTGATTTGTTTTTCTCTCCTTTCCTTTGTTCTTTTGTTGATTTTCTTCCTGTTTGGCAGAAACAAATCGATCTCCTTTTGATTTTGCTGAAGGGGAATCAGAACTTGTTTCAGGTTTTAATGTTGAATATAGAAGAGGCGGGTTTGCTTTTATTTTTTTATCAGAATATATAAATATCATTTTTATAAGACTTTTAACTTGTATTATTTTTTTAGGTTGTGATGTTTATTCATTGTTTTTTTATATTAAGTTAACTTTTGTTATTTTTATATTTATTTGGGTTCGGGGTAGATTGCCTCGTTATCGTTATGATAAACTAATATATTTAACTTGAAAGGTCTTCCTCCCCCTTTCTTTGAATTACTTACTGTTTTTTTCAGGGTTTCTTATAATAATATTATTTTTAATAGGAATGCCAAATATTAGAAAATTATTATTTTCAGGGACCCTTATCACTGGAACAATTCTTGTGTTAAGATCAGAAACATGATTAGGTATATGAATAGGATTAGAAATAAATATACTGAGATTTGTCCCAATTATGTTTAAAAGAAAAAAAACAAGATCCGCTGAGAGATGTATAATTTATTTCTTAACTCAAAGAATTGGGTCTATCTTAATATTAATGTTAGTGTTAACTAATTCATCGCTCATAATGCTCCCTTATGCAGTTGATGAATTAGTTAATACTATATTAGTATTTAGTATGGCCGTTAAATTAGGCATCCCTCCCTTCCATTTTTGATTTCCGGAAATTATTAAAAAAATAGAATGGGCAGAAAGCTTAATTCTTATAACATGACAAAAAATTGCGCCATTAACCATCTTATCTTACTTGTTCCCAGAAACAATTATTGCCCCAATTCTAATTATAACTTCTACTCTCGTCGGGGCAATTGGCGGACTTAATCAAACCTCCACCCATAAAATTATAGCATTTTCATCAATTAATCATATAGGATGAATAATTGCATGCATAAAGCTCAATAATACCTTATGAATAAGATATCTTATAATTTATTCAATTATCTTAACAATAATGATTTTTATTTTCAATAAATATTCTATATCATATATTAATCAATTAAATTTAAGATCTAGA---TTTTCAGAAAAAATATTAATTATTATTTTATTTTTAAGATTAGGAGGACTACCCCCATTTTTAGGATTCCTTCCTAAATGAATAGTAATTCAAACTATAGTTATTTCTAACACATTCCCAACATTAATTATTATAATTTTATCTTCATTAATTACACTATTTTATTATCTCCGATTAATTAGATCTAATTTATTAATTAATTCTCCTGCATGAAAATGAAACATTACTTCAAGATATATTTTACAACCTAAATGAAGAATTTTCATAATTATATTAAATCTTGCTCTCCCCATAATTCTAGTTCTTAATTTTATTATTATAATTATAATTTCAACACTCCTAGCACTTGTAATTTCATTAATTTTAATAATAGCATGCACATTAATTGCAAAAAAATCAATTCTAGACCGGGAAAAAATATCACCATTCGAATGCGGTTTCGATCCTAAAAGATCATCACGCATGCCCTTTTCAATTCAATTCTTTTTAATTGCAGTACTATTTTTAATCTTCGACATTGAAATTGTTATTATCTTACCAATAATTATCACATTAAAGTCAAGAAGACTTATTATATGAATAATTACAGTTACTGTATTTATTTTTATTCTTATTGCCGGACTATACCACGAATGAAATAACAGAGTACTTGAATGAGCAAAAATGGTAAGAATATTATTATTTGTTTTATTTTTGGTCCCCTTATTATTTTGTTCTTATTGATGATTATTTTGTTTATGTTTGGTTATTGGTTTTTTTTATTTTTTTAATATGTTTTGGTTTAATAGTTATTATAGAATAATTAGATATTCTTTGGGAGGGGATACATTATCTATAAGTTTAATTTTTTTGAGATTTTGAATTGTATTTTTAATATTGGTTGCTAGATTTATAGTTTATCGGGACCATAATTATCATGTTGAGTTTATTTTAGTGAATTTATTTCTTTTATTATTTTTGATTTTATCTTTTAGAACTATAAATATTCTTGTTTTTTATTTGTTTTTTGAATCTTCTTTAATTCCTACATTGTTTTTAATTTTTGGGTGGGGTTATCAACCTGAGCGTTTGAGAGCTGGGTTTTATCTTCTTTTTTATACTTTATTTGCTTCTCTTCCTTTATTATTATGTATTTTTATAATTAATAAGGGTTCTATAACTTTATTTTATTTTTTGATTGAGGTTGATTGTAATTTTTATATTTATATATCTTTGATTGGTGCATTTTTAATTAAAATGCCTATGATTTTTGTTCATTTTTGATTACCAAAGGCTCATGTTGAGGCTCCTATTTCTGGTTCTATAATTTTGGCTGGTGTTTTGTTGAAGTTAGGTGGTTATGGGCTGATGCGGGTCTTTTATTTTATTTATTCTTATTCTTTTTTTTATAGTTATATTTGGATTGGTTTGAGATTATATGGTTCTGTATTGGTAGGTGTTTTATGTTTATTTCAGGTTGATATTAAATCTATAATTGCTTATTCTTCAGTTTCTCATATAGGGCTGGTTTTATGTGGTATCATGTCTTTAAATTATTGGGGTCTTTGTGGTTCTTTAATTTTAATAATTGGTCATGGGCTTTGTTCTTCAGGTTTATTTTGTTTAGCTAATATTATTTATGAGAAATTAAATAGACGAAGTTTTTTAATTAACAAGGGTTTATTATGTTTTATGCCTTCTTTATCTTTATTTTGATTTATTCTTAGAGCCAATAATATAGCTTCTCCTATTTCTTTAAATTTATTGGGTGAAATTATGTTAATTAATAGAATTATAGGTTGAAGAAGTTTGGGGTTTTTATTTTTAGGCTTATCTTCTTTTTTGAGTTGTTGTTATAGAATTTATTTATTTTCTTATGTGCAACATGGTTCTTTTTATAGTGGTATTGTAAAGTTTAATTCTGTTACTGTTCGTGAATATTCTTTAATTTTACTTCATTTAGTTCCTTTAAATATTGTTGTTTTAAAGTCTGATATTTTTGTTCTTTGATTA---ATGAAT---TTTTTTTTGTTTGTTATTTGGTTTATATTTTTTTCTGGTTTATTTGTTTTTTGTTCTATACGTAGGCATTTATTGTTAACTTTATTAAGTTTGGAATTTTTATCTATATGTTTATATATCTCTATATTTTCTTTTTTATTTACTTATAATTTTTCTTATTATTTTTTATTAGTTTATTTGGTTTTTGTTGTTTGTGAAGGTGTTTTGGGTTTGGGTATTTTAATTTCTATAATTCGTAGACATGGTAATGATTATATTTCTGGGTTGTCAATCTTAGGATGGATTGTAGGGATAGTTTCTTTATATATTTTAGGGGGATTTTTATTATTACTATTTGGTATATTTTTTGTTTTAATTGGAATTACTTTTTTATTAAATGATTATATAATTTTTTTGGATTGGGAGTTTTTGAGTTTGAATAGAACTTGTATAACTATAACTTTATTTTTTGATTGAATGTCTTTAATCTTTGTTGGTTGTGTTTTTTTAATTTCTTCTATAGTTATTTATTATAGAGACTCTTATATATCTTCTGATAACGATAGGGTTCGTTTTTATTTTCTTGTTTTTTTATTTGTTATATCTATAATAATAATAATTATTAGTCCAAATTTAATTAGAATTTTAATTGGTTGAGATGGTCTCGGCCTTGTCTCTTATTGTCTGGTAATTTACTTCCAGAATTATAAGTCTTACTCTGCAGGCATACTGACTATCTTAACTAATCGTATTGGTGATGTTGCTATTTTGTTGGCTATTGCTTGAATAATTAATTTTGGTAGTTGACATTATATTTTTTATATTTATTCTTGGGATTCTTGGTGTTATTTTCTTGTTTTTTTAATTGTTTTGGCTGGTTTTACTAAAAGAGCTCAAATTCCCTTTTCTTCTTGATTACCTGCTGCTATGGCAGCTCCTACTCCAGTTTCTTCTCTTGTTCACTCTTCTACTCTGGTTACTGCTGGGGTTTATTTATTAATTCGTTTTTCACATATATTTAATAATTTGGATTGTTCTTTTTTATTAATGTTTAGTATATTAACTATATTTATGTCTGGTTTGGGTGCTAATTTTGAATATGATATAAAGAAAATTATTGCGTTGTCTACTTTAAGTCAACTTGGTTTAATAATATCTATTTTATTTATGGGTTTTCCTTTATTAGCTTTTTTTCACCTTTTAAGTCATGCTTTTTTTAAGGCTTTGCTTTTTTTGTGTGCAGGTTTAATTATTCATAGTATAAGTGATTCTCAGGATATTCGTCATATGGGTTGTGTAGTTAACCAACTTCCTTTTACTTGTACTTGTTTTATAATTTCTAATTTTTCTTTATGTGGCTTACCTTTTATGTCTGGGTTTTATTCTAAGGATATTATTTTGGAGATGGTGATAACTTCTTCTTATAATTTTTTTGTTTTTTTAATTTTTTTTATTTCAGTGGGTTTAACTGTTTCTTATAGTGTGCGTTTAGTTTATTATTGTTTATCTTTTAATATGAATTTATATGTTTGTCAGAATTATTGTGAGGATAGTTTAATAATGAAGTCTATGGTTTTATTAACTATTCTTTCTGTTTGTGGTGGAAGTATTTTAAGTTGATTTTTATTTTCTTTTCCTATTTTAGTTGTTTTACCCTTGGGTTTAAAAATAATGCCTTTAATTTTTATTTTGTTTGGCGGTTGACTTGGTTATGAACTTTCTTTTTCTAATTATTTTACTAGGGTTTATTCATTGCGTTATTATTTTATTTCTTTTTTTAGAGGATCTATGTGATTTATGCCTTTTTTTAGAACTTTTATAGTGAGAGGTCCTTTTTTATCTCTTTCTAAGAATTATTATGAAGTTATGGATTCGGGTTGGGGTGAATATTTTATTTCTAAGTCGTCTTATATTGTAAGCTCTTCTTTTAGTAAGTTATATAGTTTTTATCATTTTAATAATTTAAAGTTGTTTATTATAGTATTTTTTATTTTATTTATCTTTATTTTGATTATTATAATATTCATAATAATAATATCATTAATAATAAGAATATTATTCCCAATAATAAGACACCCCCTTAGAATAGGATTAATCTTAATTATACAAACAATCATTATTGCAATAATCAGAGGAATAATAATTAATATATTTTGATTTTCATATATTTTAATCATAACTATTCTTAGAGGAATGCTTGTGTTATTCATTTACATGGCAAGAGTAGCTTCAAACGAAAAATTCAATTCATCCCTGAAAACATCAATATGCATGATACTAATATTTTCTTTATCCATTATCCTCTCCTTTTTCGTGGACCAATTAGAAATAAAAAAAAACTGATCCCCGAAAAAGGAAAGTATTATGGATGCGGAATATCTTCTAACACTTGGCAAGATATTTAATATCCATAATATATATATCATTATTATGATGGTTACTTACTTATTCCTGACAATAATTGTTATTTCATACATTGTAAATGTACACGAAGGACCTCTCCGAATAAAGAACGGGGTTGTAGTTAAAAATAACATTTAATTTGCAATTAAAAAGTGCTCCC--ATAAAGCCTTCCTCAAAAGTAGTGAAGTAAAAT--TTACTCTTAGTTTCGACCTAAGATTAGGGCATAAGCCCCTTACTTTTTTAGTAGAAGCCAAAA---AGAGGCCTTTCATTGTTAATGAAAAAATTGATTATAATAATCCTACTAAAAAAAAGTTAGTTTAAAACA-AAAACATAGCTTTGTCAAAGCTAAAATACTAATTT--AGTACTTTTTAGGCTTTATAGTCAATG----AGATGATATCAGACTGCAATTCTGAAGTAGTAT---TTTTACTAAAGCTTTATATTTTGGTGTATGGTGCACAGAGAATTTTGATTTCTCAGGATTTAGTTTAAATCCAAAAAATATAAATTTATATAGTTTATT--ACAAAACACTTCATTTTCAATGAAGAGAAGGGATTT----TCCCTATAAATAACTCTTTTAGTATAAAAAGTATATTTAACTTCCAATTAAAAGGTTTATTTAATAAAAAGAGTAACTTAAATAGTTTAA--TAAGAATAGTAATTTGTGGAGTTACTGGTGC--ATTTAT---TGCTTTAAGTCAATAAGGTGCCTGATAAAAGGACTATCTTGATAGGATAGATCATGTAGTAATATACCCTTATTAACTATTTTGGCAGATTAGTGCAGTAAATTTAGAATTTATTAATGTAGATTTTTCTACAAATAGTACTTAATGTGGCAGATTAGTGCAATGAATTTAAGCTTCATATATAAAGATTCCTCTTTCATTAAGACATTAAGTGACTGAAAGAAAGTAATGGTCTCTTAAACCAAAACATGGTAAGTAACGCATACCCTTAATGAAAAAAGATAAGCTAAATAAAGCTATTAGGTTCATACCCTAATTATAGAGGTTATACCCCTCTTCTTTTTAACTTGAATAGCTTAAAATT-AAAGCTTAGTATTGAAGATACTACTATAAGTATATATTACTTTTCAAGTGCAGTAAGTAGTTTATTT--AAAATATTAATTTTGGGGATTAATGATGTGTATTTTTACTCTTTGCTGA-AGAGAATGAAGTA-TCTAAAAGAAGCTGCTAACTATCTTTTAAAGCGGTTAAATTCCGTTTTTCTCTT-AGTTAATTAGCTTAAGAAAAGCATGTATTTTGAAAATACAAAAGAAAGGTTCAATTCCTTTATTAACTTGTTTTAATAGTTTAAATA-AAAATAATGATCTTGTAAATCATAGATAGAAAATAATCTTTAAAACTAAAGCTTTAAGTTAAGAAAACTATTAACCTTCAAAGTTAAAATTATAAA-TTATA-TATAAGCTTTAGATGAAGTGGCTGAAATAT-AGGCGGTAAATTGTAAATTTATTTATGGTATC---T-ACCCTTCATCACAAATTAAGGCTTAAGTAGCATTGTTATTTACATTAACATGGTAGTTGTGCAATTCAACTTAATTTGA [14692 bp]
;
END;
BEGIN mrbayes;
	outgroup HZ;
        CHARSET p1 = 1-796 797-2064 13267-13333 13743-13812 13813-13876 14147-14216 14557-14624; [GTR+G]
        CHARSET p2 = 2065-2781 2938-4476 4477-5157 5158-5943 5944-7077; [GTR+I]
        CHARSET p3 = 2782-2937 8011-9015 9016-9366 12700-13200 13201-13266 13334-13402 13403-13470 13471-13540 13610-13679; [HKY+G]
        CHARSET p4 = 7078-8010 9367-10695 10696-10989 10990-12699; [HKY+I]
        CHARSET p5 = 13541-13609 13680-13742 13877-13941 13942-14006 14007-14076 14077-14146 14217-14284 14285-14354 14355-14423 14424-14489 14490-14556 14625-14692; [HKY+I]
        partition by_gene = 5 :p1, p2, p3, p4, p5;
	set partition = by_gene;
	[GTR+G]
	lset applyto = (1) nst=6 rates=gamma;
        [GTR+I]
	lset applyto = (2) nst=6 rates=propinv;
	[HKY+G]
	lset applyto = (3) nst=2 rates=gamma;
	[HKY+I]
	lset applyto = (4,5) nst=2 rates=propinv;
	prset applyto = (all) ratepr=variable;
	unlink revmat = (all);
	unlink tratio = (all);
	unlink statefreq = (all);
	unlink shape = (all);
	unlink pinvar = (all);
	unlink Omega = (all);
	mcmc nruns=2 ngen=5000000 printfreq=100000 diagnfreq=20000 burninfrac=0.5 samplefreq=1000 nchains=8 savebrlens=yes checkpoint=yes checkfreq=500000;
sump;
sumt;
END;
