# Supplementary material for: Comparative Mitogenomics of the Assassin Bug Genus Peirates (Hemiptera: Reduviidae: Peiratinae) Reveal Conserved Mitochondrial Genome Organization of P. atromaculatus, P. fulvescens and P. turpis
Source: PLoS One. 2015 Feb 17;10(2):e0117862. doi: 10.1371/journal.pone.0117862 (PMC4331094; doi:10.1371/journal.pone.0117862)
Supplement: S3 Dataset — (PHY) [file pone.0117862.s017.phy]

6 14692
HZ --------TAAGAGTTTGATTCTGGCTTAA-AAGTTCGTTTTTTGGTGGTTGAACATGCAAATATTTGTGTAATTTAACTTTCTTAATGATTAAGTTTTTGGT--GTTCGCAGTTTTTAATTTTAATATTTTAGGGAACTAAGATTTAGGTAATCATTAATAATTCTGACTAAAGTTGTGCCAGCAGTCGCGGTTATACAACGGGAGTAAACGATCTTTATCAGGGACTATATTTAAGATTTAGAATTTTGTGAATTGTAATTTTTAATTTTTTGGGTGAAATCTTAATTTTAATAATAGTTTGAAGTTATTCTGAT-TTAAATATGAAATTCCATTGTAAGACTAGGATTAGATACCCTATTATTATGGATTGTTAAT---TTTTCTTAGTATTAATAGATATGTTCTTTAAATTAAAAGAATTTGGCGGTAATTTAGTCCTTTCAGAGGAACCTGTCCTGTAATTGATGATCCACGATTAATTTTACCTTATTTTAGCTTGTATACCTCTGTCATTGAGTGTTTTATTAGAAT--A-TTTTCTTAAATCTTTA-TGAGTTTAATGTCAGGTCAAGGTGCAGCAGTATTAAGGAAGAGATGGGTTACAATAAATGTATTTATGGATAAATATATGGAATATATATTTTGAAAATGGATTTGAAAGTAATAGTTGTTAATAAGCAATTATGATTAAGGCTCTATATTATGCACACATCGCCCGTCACTCTCATTATT--ATGATGAGATAAGTCGTAACAAAGTAGGCCAACCTGAAGGTGGGCCTAGAAAGATTT-GGTTATTAGTTTATTTATTTTTTTATATTTTTTATTTTATTAGAAATAACTTATTTTTAAGTAGGGTTTACTGAATTAATTTTTTTAATTATAGCTAATTGTACTGTGTAGGATTACTTTTAATTGAATATAAGTAGTTTTAATTTGATGTACCTTTTGTATCAGGGTTGATTAAATTTTATTATTTATATAATTTTCCCGAAATTGAAGGAGATAAAATAGGGTGTTAGTTAATGTGACATAATTATTGATTATCCTATTTTAGTAACGAAAAGTTATTCGTCTTTAAATATCTGGTTTTTCAGGAATTAAATTTAATTTAGGATTATTAATTGACATTTTTAATATTTAATTTAATTTGTTTTAATGTTCTAAGATTCTCGGGGATAAGCTCGGGTTTTATTTCTATAATTATAATTTTTTTTGTAAATATTGTAGGCTTAGAATCAGCCATCAATAAAGTTCGTTATAGATTATTTTTCCATTCATTTTATTTTTTATTAATTTAGATTTATACTGAAATAATTCAATTAATTTAATATTGTTTGTGATAATGATTAAATTAGTATATTTGATATTTAGAGTGTAGGAATTCGGCAAATATTATACTCGCCTGTTTAACAAAAACATGTTCTTTTGTATAATTTATATAAGATTTGGCCTGCCCAATGAATCTTTTTTAATGGCCGCGGTATTTTAACCGTGCTAAGGTAGCATAATCATTTGTCTTTTAATTAAGGGCTAGTATGAAGGGTCGGACGAGGTATATTCTTTCTTCATTCTTAATATTGTAATTTATCTTTTTAGTTAAAAGACTAAAATTTATTTATGGGACGAGAAGACCCTATAGATCTTTATA-TTTAATTTAATTAGATTATTTAGTTATATTTATTAGTTATTTAATTAAATTATTTATTTGGTTGGGGTGATTGCAGGAATTTTATAACTCCTGTTTATATAATTCATTAATTAGTGTTTAGATGATCCATTATTATTGATTATAAGATTAAGTTACCTTAGGGATAACAGCGTAATTTTCTCGGAGAGTTCTTATCGATGAGGGAGTTTGCGACCTCGATGTTGGATTAAAATAAGTATTAGGCGTAGCCGTTTAATTACTAGGTCTGTTCGACCTTTAATTTTTTACATGATCTGAGTTCAGACCGGCGTAAGCCAGGTCGGTTTCTATCTATAATAGT-TTAACTATAATTTAGTACGAAAGGACCAATTATAGGGGATAATCTTTTTTTA--TTGATTAATATTATGATAAGTAATTTATTCTCGACATTTGACCCCTCTACTTCAATAAGATTTTCATTAAACTGAATTAGAACATTCTTAGGATTTATGATTTTCCCATCTATATATTGAATATTACCCTCACGATATACAATTATTATCAACTCAATTATAATAAAACTACACTTAGAATTTAAAACATTACTTGGAGAATCTAAAAATAGAAAGGGAATTAAATTATTATTTATTGGGACCTTTATATTTATTCTATTCAATAATATAATAGGATTACTACCCTATGTATTTACAAGATCGAGACACCTAGCATTTACACTAACACTAGCCTTACCTATATGATTATCACTAATATTATTCGGATGAATTAACCATACACAACATATATTAGCCCATTTAATTCCAGAAGGAAGACCGGCAGTATTAATACCATTCATAGCATGCATTGAAACAATTAGAAATATTATTCGACCGGGGTCATTGGCGGTACGACTCACTGCAAATATAATTGCAGGCCACTTATTAATATGTTTACTAGGAAATAACATAACAAGAGTAAGAACTATAATTATACCTATAATTATAATTATTCAAATTATGCTAATATTATTCGAAACAGCAGTTTCTATTATTCAAGCTTATGTATTTTCAATTCTCAGAACACTATATACTTCAGAAGTAATTTATGAAAACATCAAAAAATCACCCATACCATTTAGTAGACTAATACCACAAATAGCACCATTATGATGATCGATTTTATTCATAATATTTGCCCTATCATTTATAATTATATGCTCAAATGCATACTTTTTAATTTACAAGAATAAAACTGACAAAAAAACAAAGGAACCCAAAATAGAAATAATAAATTGAAAATGAATGAACAAATGACTCTATTCTACGAACCATAAGGATATTGGAACTTTATATTTTTTATTCGGAGCATGGGCTGGTATACTTGGGACTTCATTAAGATGAATTATTCGAATTGAACTTGGACAACCAGGATCATTTATTGGAGACGATCAAACATATAATGTTGTAGTAACAGCTCATGCCTTTGTTATGATTTTCTTTATAGTTATACCCATTATAATTGGGGGATTTGGAAACTGACTTGTGCCCTTAATGATTGGAGCCCCAGATATAGCATTCCCGCGTATAAATAATATAAGATTTTGACTTCTACCCCCTTCCTTAACATTATTATTAGTAAGAAGAATTGTAGAAAGAGGGGCAGGAACTGGATGAACTGTTTACCCGCCTCTTTCTAGAAATATCGCCCATAGAGGAGCTTCTGTAGATTTGGCCATTTTCTCTTTACACTTAGCAGGTGTAAGATCTATTCTAGGGGCTGTTAATTTTATTTCAACAATTATTAATATACGATCAAGAGGGATATCAATAGAACGAATTCCTTTATTTGTTTGATCAGTAGGGATTACTGCTTTACTTCTACTTCTAAGACTACCAGTCCTTGCAGGAGCTATTACTATATTATTAACAGACCGAAACTTCAATACAACCTTTTTTGATCCAGCTGGAGGAGGAGATCCTATTCTCTATCAACACTTATTCTGATTTTTTGGACATCCAGAGGTCTACATTTTAATTCTACCAGGATTT------GTCTCACACATTATCGCTATAGAAACTGGAAAAAATGAACCCTTCGGAGCATTAGGAATAATTTATGCTATACTAGCCATTGGACTACTAGGATTCATTGTATGAGCGCACCACATATTTACAGTTGGGATAGATGTTGATACCCGAGCATATTTTACTTCTGCCACAATAATTATTGCTGTACCAACAGGAATTAAAATCTTTAGATGATTAGCCACATTACACGGAAGATACATAACATGATCACCCAGAATTCTCTGGGCACTAGGATTTGTATTTTTGTTTACAATTGGAGGACTAACAGGAGTAATTTTAGCTAATTCATCAATTGATATTACTCTTCATGATACTTATTATGTAGTTGCTCATTTCCATTATGTACTATCTATAGGAGCAGTATTTGCAATTATAGGGGGTATTATTCAATGATTTCCTTTATTTACAGGATTAACGATAAATCCTAATTGACTAAAAATCCAATTCATAATTATATTTGTAGGAGTAAACTTAACATTTTTTCCACAACACTTCTTAGGACTAAGAGGAATACCTCGACGATATTCTGATTATCCCGATAGATTCACTTGCTGAAACATTATTTCATCTATTGGAAGATCAATTTCAATTATTGGGATTCTAGTATTTATCTTTACACTCTGAGAAGCTATAGTAAGAAAACGACAAGTCCTATTTACAGAAAGAATGCCAACTAATATTGAATGACTACAAAAATATCCACCATCTGAGCATTCTTATTCAGAATTACCAATTCTAAACTCTAACTCTATACCAACCTGAGCAAATGTAGGAATTCAAGATGCAAATTCCCCTATTATAGAGCAATTAGTTCTATTTCACGACCATGCGATAATAATTATTATTATAATTACAGTTATAGTTGCTTACATAATAACTACTGTAATATTTAATAATATTATTAATCGTAATCTTCTAGAAGGACAAACAATTGAATTAATCTGAACAGTAATCCCAGCTATTACATTAATTTTTATTGCATTACCATCACTACGAATTCTTTATTTAATAGATGAAGTAAATCAACCTCTAGTAACTATCAAGGCCATTGGACATCAATGATACTGAAGCTATGAATACTCAGACTTCAAAAATATTGAGTTCGATTCATATATAAAGCCAATTAATGACCTTGAAATAAGAGATTTTCGTTTGTTAGACGTTGATAACCGCATAGTATTGCCGATAGCAACACCTATTCGAATTTTAGTAACAGCTACAGATGTAATTCACTCCTGAACTATTCCGAGAATTGGTATTAAAATTGATGGGACTCCAGGACGACTAAATCAAGGAAGATTTACACTTATACGACCAGGGATTTTATTTGGACAATGCTCAGAAATCTGCGGAGCAAACCATAGATTTATGCCAATTGCATTAGAAAGAGTTTCAATCAACATATTCCTAAACTGATTAAAAACCAATCATATGAAAACATCAAAAAATCACCCATACCATTTAGTAGACTATAGCCCCTGACCACTAACAGGATCAATTGGAGCAATAACACTAACATCAGGAATAATTATATGATTCCACAAGAATGACATGTCACTATATATTTTAGGAGTTATTATCCTAATTATAACAATAATTCAATGATGACGAGACATTTGTCGAGAAGGGACATATCAAGGTATGCACACCACTCAAGTTGTTAACGGACTTAAGTGAGGAATAATTCTATTTATTGTATCTGAAGTATTCTTTTTTATTTCATTCTTCTGAGCATTTTTCCACAGAAGATTATCCCCAACTGTAGAAATTGGAATAACGTGACCACCGAAGGGAATTTTAACATTTAACCCCATACATATTCCATTATTAAACACCATAATCCTACTATGCTCAGGAATTACAGTAACGTGAGCACACCACAGATTAATTGAAGCAAAGCATTCACAAACAACTCAAGCATTATTTATTACAGTTATATTAGGACTATACTTTACAGCCCTCCAAGGATATGAATATTATGAATCTAGATTCACAATTAGAGATTCAATTTATGGATCATGCTTCTTTATAGCAACAGGATTCCACGGAATTCATGTTATTATTGGAACTACATTTTTAATAGTATGCTTAATACGACACATAATATGCCACTTCTCAACAAAGCATCACTTTGGGTTTGAAGCAGCTGCATGATACTGACATTTTGTTGACGTAGTATGATTATTCCTCTACATTACAATTTACTGATGAGGTAGCATGAATAAGCCTTTGCGAAAAACACACCCATTAATCAAAATTATCAATGGGTCCTTAATTGATCTTCCAGCACCATCAAATATTTCCTTGTGATGAAACTTTGGCTCTCTATTAAGAATATGTTTAATAATTCAAATCATTACTGGAATCTTTCTAGCTATGCACTATACATGCGATATTGAAATAGCATTTAAAAGTGTAGTACACATCTGCCGTGACGTCAATAACGGATGATTATTACGAAGCCTACACGCTAATGGAGCATCATTATTCTTTATATGCTTATATCTCCACGTCGGACGGGGGGTATATTATGGATCATATAAATTAATTATAACTTGATTTGTAGGAATTATTATATTATTTGTAATTATAGGAACAGCATTCCTGGGGTATGTATTACCATGAGGACAAATATCCTTATGAGGAGCTACAGTAATTACAAATCTACTGTCAGCAATCCCTTACCTGGGAGGGGACCTAGTAAAATGATTATGAGGGGGGTTCTCAGTAGATAATGCTACACTAACCCGATTCTTTACATTACACTTCCTCATACCATTCATTATTGCTGCATTAGTTATAATTCATTTACTATTTTTACACCAAACAGGGTCAAGTAACCCTTTAGGAACAAATCCAAACTTAGATAAAATTCCATTTCACCCATATTTTTCTATTAAAGACCTTATAGGAGCCCTAGTTACACTAATATTCTTCATTATACTTAATCTCCTAGAACCACGACTATTAGGGGACCCCGAAAACTTTATTCCTGCCAATCCTTTAGTAACTCCTGTCCATATTCAACCTGAATGATATTTTTTATTTGCTTATGCTATCTTACGATCAATTCCTAACAAACTAGGAGGAGTGATTGGAATAATAATAGCAATTGCTATTATTGCAATTTTACCGTTTACTAATACAAGAAAATTTCAAGGTAACTCCTTTTATCCCATTAATCAGTTCTTATTCTGAACACTCACAGTCAATATGTTACTATTAACATGAATTGGCGCACGACCAGCCGAAGAACCTTATATTCTTGTAGGACAAGTCCTTACTGTAACATACTTTATATATTTTATTTTAAATCCTATTATACTAAAAATTTGAGACCAACTTACTGAA------GTGTTCTTAATTTATTACTTAATTATAGTTATTTTTATTTTAATTTCTGTTGCTTTTGTAACTTTGCTAGAACGTAGGGTTCTTGGTTATATTCAGTTGCGTAAAGGTCCTAATAAGGTAGGTTTTATAGGACTGCTTCAACCTTTTTCTGATGGTATCAAATTATTTTTTAAAGAACAAACATTTCCTTATATATCTAATTTTTTAGTTTATTATTTTTCTCCTGTGTTTATGTTGATTTTATCTATAGTTTTATGGGTTTTATTTCCTTATTTTATGAATATTTATAATTTTAATTTTGGTTTTATATTTTTTTTATGTTGTACAGGTATAGGTGTTTACGGTGTTCTTCTTTCTGGTTGAAGTTCTAATTCTAATTATGCTTTGTTAGGTGCTTTACGTTCTGTTGCTCAGACCATTTCTTATGAAGTGAGAATGGCTTTAATTATGATTTGTTTATTTGTCTTTATTTTTAGATTTAATTTTATTGATTTTATAATTTATCAGAATTATGTTTGATTTATTTGGTTTTCCTTGCCTTTGTTTTTTTGTTGATTTTCTTCTTGTTTAGCTGAGACTAATCGTTCTCCTTTTGATTTTGCTGAGGGTGAATCAGAGCTTGTATCTGGTTTTAATGTTGAATATAGAAGAGGCGGGTTTGCATTTATTTTTTTGTCTGAATATATAAATATTATTTTTATATCTCTTTTAACTTGTATTTTGTTTTTGGGTTGTGATGTTAATTCAATTTTTTTTTTCTTAAAAATAACTTTTGTTATTTTTAGATTTATTTGGGTTCGGGGAACTTTTCCTCGTTATCGTTATGATAAACTTATATATTTAACCTGAAAGGTTTTTTTACCCTTATCTCTGAACTACTTATTATTCTTTATTGGAGTGTTAGTTTTCATTGTT------------ATTTTAAATATTAGAAAGATCTTATTTTTAACAACTATGATTTTAGGAACCATTATAGTGATCAGATCAGAAACTTGATTAGGAATCTGAATAGGACTAGAAATCAATATATTGAGATTCGTGCCTGTAATGTATACTTTTAAAAATCCCCGATCTGCTGAAGGATGTATAATCTATTTTTTAATTCAAAGAATTGGATCTATTTTAATATTAATATTAATTTTAAGCAACTCGTTACTTGTGATGTACCACCTCATTGTTAACGAATTGCTTAATATAATATTAATATTTAGAATTATGATCAAATTAGGAATACCCCCATTTCATTTCTGATTCCCAGAAATTATGGTAAAAATAAGATGAAGAAATTGTGCTATCCTTATAACATGACAAAAAATTGCACCAATAATAGTTCTTATACAGCTAGTCCCTAACTGCCAACAAATAACTTTAATTATTATTATAGCAACCATTATTGGGGCAATTGGGGGTTTAAACCAAACTGCCGTAAAAAAAATTATAGCTTACTCATCAATCAATCATATGGGATGAATTGTAGCATGCATGAAATTCAACAATATTTTATGAATCGAATACATCTTAATTTACTCAGTAATTTTAATTATAATAATTGTAATATTCAGATTTTATTCAATCTCATATATCAACCAAATATCACTCAATAGAGGG---TATATAGAAAAAACCTTAATTGCAATTCTATTTTTAAGATTGGGGGGAATACCCCCATTTCTAGGATTTTTACCAAAATGAATAGTTATTCAAACAATAATAATGTCTAATACACTATTTACATTAACTATCATGGTTTTATCATCACTGATTACTCTATTTTATTACCTACGAATAATTAGAACTAATTTTATAATTAATAGCCCTACATGAAAATGAAATTTAACAACCAAA------CCTAGACCCTATATTAGAGCCTTTATAATTTTAATCAATATATCGCTACCTGTAGTTATAACTTTAAGTTTTATAATTAAAATTATAATCTCAACTATCAGAGCAAGAATTTTAGTCTTACTACTTATAATAGTATGTACATTAATCTCAAAAAAATCAATCCTAGACCGAGAAAAAATATCCCCATTCGAATGTGGCTTTGATCCAAAAAGATCGTCCCGAATACCATTTTCTATTCAATTCTTCCTTATTGCCGTATTATTCCTAATTTTTGATATTGAAATCGTAATTATATTACCAATGATCATTACGCTAAATAAGAGAATTATAATAAATTGAATAATTACAATAACAACATTTATTATTATTCTAATTATTGGCCTATACCATGAATGAAATAACAGAGTACTGGAGTGAGCAAAAATGATAAGAATGTTTTTTTATTTAGTTTTTATGGTCCCTTTATTTTTTTTTAATTATTGATGGTTAAGTTGTTTGTCTTTAATTTTGGCTTTTTTTTACTTTTTTAATACTTTTTGATTTATGAATTATTATAGTATATTAAGTTATTCTTTTGGTGGTGACTTACTTTCAATGACTATAATTTTTTTGAGTTTATGAATTGTTCTTTTAATAATTATTGCTAGATATATTATTTATTCTGAGTTTAATTATTCTTTTGAGTTTATTTTTGTCGTTAATTTGTTACTTTTTTTTTTAATTCTTTCTTTTAGAACTACTAATATTCTTTTATTTTATATTTTTTTTGAATCTTCTTTAATTCCTACTTTATTTTTAATTTTTGGTTGGGGATATCAACCTGAGCGTTTGAGAGCTGGGTTTTACTTACTTTTTTATACTTTATTTGCTTCTTTGCCCTTACTTTTATGTATTTTTTATATTAGTCAGGGTTCTTTTACTTTATTTTATTTTTTAATTTCTTTAGATGTTAATTTTTATATTTATTTGTCTTTAATTTTGGCTTTTTTAATTAAGATGCCTATAATTTTTGTTCATTTTTGATTACCTCGTGCTCATGTTGAGGCTCCAATTTCAGGTTCTATAATCTTGGCTGGAGTTCTCTTAAAATTGGGTGGTTATGGTTTAATGCGTATTTTTTCTTTTATTTATTCTTATTCTGTTAAGTATAATTATTTGTTTGTCGGTTTGAGCTTGTATGGTTCAGTTTTGGTAGGTATTTTGTGTCTTTTTCAAGTTGATATTAAATCTTTAATTGCTTATTCTTCTGTTGCTCATATAGGTTTGGTTTTATGTGGTATTTTTTCTTTAAATTATTGAGGTCTTTTTGGTTCTTTAATTTTAATAGTTGGACATGGTCTTTGTTCTTCCGGTCTATTTTGTTTGGCTAATATTGTTTATGAGAAGGTCCATAGTCGAAGATTCATTATTAACAGGGGTTTGATTTCTTTTATGCCTTCTTTAGCTTTATTTTGATTTTTACTGAGTTCAAGTAATATAGCGGCCCCAACTTCATTAAACTTAATGGGTGAACTAATGTTAATTAATAGTTTAATGGGTTGGGATTCATATTCTTCTTGATTTTTAGGTTTATCTTCTTTTTTTAGTTGCTGTTACAGTATTTATTTATTTTCTTATATCAATCATGGTTATTCTTATAGAGGTTTAACTAAGTTTGGTGTTGTTACTGTGCGGGAATATATTCTTATTCTTTTTCATTTTATTCCTCTTAATTTTATTGTACTAAAGGCTGATATTTTTGTTATTTGAATTGTGTTTAATGACTTTTTTTATTTTCTTCTTTATTTTATATTTTTTTCTGGTTTATTGACTTTTTGTTCTATACGTAAGCATCTTTTGTTAACTTTGTTAAGTTTGGAGTTTTTATCCATATGTTTGTATCTTAGCTTATTTAATTTTTTGTATATTTATAGTTTTTCTTATTTTTTTATTTTGGTTTTTCTTGTTTTTATTGTTTGTGAGGGGGCTTTAGGGTTGGCTATTTTAGTTTCTTTGGTTCGTAGAAGAGGTAATGATCATATTTCTAGTTTATCAGTTTTAGGATGAATTTTATTTAATTTTTCTTTGTATTTAGTTGGGGGATTTTTCTTGTTGTTATTTGGATTATTTTTTTTTATTTTGGGTTCCTTTTTTTTAATTAATGAATATTGTGTTTTTTTAGATTGGGAATTTATAAGTTTAAACGGTTGTGGTATAACAATAACTTTATTTTTTGACTGAATATCTTTAATTTTTATGGGTTGTGTTCTTTTAATTTCTTCTATGGTTATTTATTATAGTGAAAGATATATATCTCATGATGGTGACAAGGTTCGTTTTTATTTTTTGGTTTTTTTGTTTGTTATATCTATAATAATAATAATTGTTTCTCCTAATTTAATTAGAATTTTAATCGGTTGGGATGGATTGGGTTTAGTTTCCTATTGCTTAGTTATTTATTTTCAGAATTTTAAGTCTTATTCTGCTGGTATATTAACTATTCTTACTAATCGTATTGGTGATGTTGCAATTTTAATTTCTGTTGCTTGAATGTTGAATTTTGGTAGTTGACATTATATTTATTATATTTATTCTTGGGATTATTGAAGTTTAATTTTAATTTTATTGATTATTTTAGCTGGTTTTACTAAAAGTGCTCAAATTCCTTTTTCTTCTTGACTTCCTGCTGCTATGGCAGCCCCAACTCCTGTTTCTTCTTTAGTACATTCTTCTACTTTAGTTACGGCTGGTGTTTACCTTTTAATCCGTTTTTCTCCCATATTATCTGGTTTTGATTGTTCATTTTTTTTAATAATTGGTATAATGACTATATTTATGGCTGGGTTGGGTGCTAATTTTGAATATGATATGAAAAAAATTATTGCATTGTCTACTTTAAGACAATTGGGCTTAATGATGTCTTCTTTATTTATGGGATTTTCTTTAATATCTTTTTTTCATTTATTAACTCATGCTTTTTTTAAGGCTTTGCTTTTTCTTTGTGCTGGGTTAATAATTCATTGTATGAGAGATTCTCAGGATATTCGTCATATGGGTGGAATAATTAATCATCTTCCTTTTACTTGTTCTTGTTTTGTAATTTCTAATCTTTCTCTTTGTGGTTTTCCTTTTTTAGCAGGATTTTATTCTAAGGACATTATTTTGGAGATAATAATGATGTCTAGTTATAATTTTTTTGTATTTTTTATTTTTTTTGTTTCTGTGGGTTTAACTGTTTCTTATAGAATACGTTTAATTTATTATTGCTTATCTTTTAATATAAATGTTTATGTATGTCAGTCTTATTCTGAGGATACCTTAATGATAAAGTCAATAATTTTGTTAACTTTTCTTTCTATTGTTGGTGGAAGTATGCTTAGTTGGCTTTTATTTTCAAGTCCTGATTTAATTTTTATGCCTTTATATTTAAAGGTTTTATCTTTATTTTTTATTCTTTTTGGTGGTTGATTGGGTTACGAGTTATCTTATGGTGGTTATTTTGATTCTAATAAGTCTATTAATTATTATTTATTATCTACTTTTTTAGGTTCTATATGGTTTATGCCTTCTTTTAGAACTTATATATTGGTTTCACCTACATTATATTTATCTAAATATTCTTCTGAGCTTATAGATATGGGTTGGGGTGAATATATTATTTCTAAGTCTTCTTTATTAGTCAATTCTTTGTTGAGTAAATTGTATAGTTATTATCATTTTAATAATTTAAAGTTGTTTATTATGGTATTTTTGTTATTTTTTCTGTTTTTTATTATT------ATTATAATAATGATAATGTCATTTATCGCTAGATCAATTTTCCCCCTAATAAAACATCCATTAAGAATAGGATTAACATTAATTGTACAAACTATTATTATTAGAATTATTAGAGGAATAATAGTAAATATATTCTGATTCTCATATATTCTAGTCATAACAATCATTAGAGGAATATTAATCCTATTTATTTACATGGCTAGAGTGGCATCAAACGAAAAATTCCAGTCATCTATAAAAATTATATATTACGCTATTCTCGTCTTATCTCTATCCACAATCCTCTCCTTTTTAGTGGATAATATAGAGATAAAAAAAATATGATCCCCTAAAAAGGAAAGTATTATGGATACTGATTACCCCCTAACACTAGTAAGGATATTTAACCTTGAAAGTATATTTGTCACTATCCTGATAGTTAGATACTTATTATTATGCATGGTGATTGTATCTAACGTTGTAAATGTGCATGAAGGACCCCTGCGAACAAAAAACGGGATTGTAGTTAAAAATAACGTCTAACCTGCAGTTAGGAGGTACTATT---ATAAGTCTATCTCA--AGTAGTGAAGTAAAAAAATTACACTTAGTTTCGACCTAAGAATAGAGATTATTCTCCTTACTT--TTAATAGAAGCCAAAA---AGAGGCCTTTCATTGTTAATGAAAAAATTGACT-CAAAAGTCCTATTAAAAAAAAGTTAGTTTAATTAA--AAACACAATCTTGTCAAGATTGAAATATTATGTT--AATACTTTTTAAGCTTTATAGTCAATACGTAATATGATGTCAGACTGCAATTCTGAAGTAGCATAAATCATGCTAAAGCTTTATATTTTAGTGTATGGTGCACGGAGAATTTTGATTTCTTAAGATTTAGTTCAATTCTAAAAAATATAAATTTATATAGTTTATA----AAAACATTTCATTTTCAATGAAAAGAAGATAGCT---TTATCTATAAATAACTCTTTTAGTATAAATAGTATATTTAACTTCCAATTAAAAGGTTTAATTA-TAAAAAGAGTAACTTGGATAGTTTAT--TTAGAATAGTAATTTGTGGTATTACTGGTGCTTAATAATTCAAGCTTCAGGTCAGTAAGGTGCCTGATTAAAGGACTATTTTGATAGAATAGATCAAGTATTTATATACCCTTATTAACTATTTTGGCAGATTAGTGCGGTAAATTTAGGATTTATTTATGTA-ATTTTTTTACAAATAGTACTTAATGTGGCAGATTAGTGCAATGAATTTAAGCTTCATATATAAAGAAACATCTTTCATTAAGACATTAAGTGACTGAAAGAAAGTAATGGTCTCTTAAACCAAAAAATGGTAAGTAACGAATACCCTTAATGAAAAAAGATAAGCTAAGTAAAGCTATTAGGTTCATACCCTGACTATAGAGGA-ATAACCCTCTTCTTTTTAACTTAAATAGCTTAAGTTTTAAAGCATAGTATTGAAGATACTAGGATAAG-ATTTGTT-CTTTTTAGGTACAGTAAGTAGTTTAATTTAAAAATATTAATTTTGGGGATTAATGATGTGTG--TTTGCTCTTTACTGAAAGAGAATGAAGTAATCTAAAAGAAGCTGCTAACTATCTTTTAAAGCGGTTAAAATCCGTTTTTCTCTTAAGTTAGATAGCTTAAGAAAAGCACATATTTTGAAAATATGAGATAAAAGTTTAATTCTTTTGCTAACTTGTTTTAATAGTTTAAATATAAAACAATGATCTTGTAAATCATAAATAGAGA-TAATCTTTAAAACTAAAGCTTTAAGTTAAAAAAACTATTAACCTTCAAAGTTAAAATTACAAAATTATAATGTAAGCTTTAGATGGGGTGGCTGATG-AT-AGGCAATAAATTGTAAATTTATTCATGGTTGTAT-AAACCCTCCATTACAAATTAAAGCTATAGTAGCGTTATTATTTACATTAATAATTCAGTTGTGCAATTCAACTTAATTTGA
PA TTGGTTTGAGAAG-TTTGATCTTTGCTTGATTAATTTATATTTGGTTGATTAAACATGTAAATTTTTGTGCGATTTAT-TATTTCT-TGATGAAGTTTTTAGTTTATTCGCAGTTTTTTATTTTATTTTTTTAGGAAACTAAGAATTAGTTAAATCTTA-CAGTTTTGACAAAGTTTGTGCCAGCAGTCGCGGTTATACAATAAGGGCAAATAAATTTTATTAGGGCTTGCATTTAAAATTTACAAATTTA-GATTTATATATTTT--TTTATTGGGTGAAATCATGAATTA-ATTTATGATCTATATA--TTTGATGTTGAATGTGAAATTTCACAGTGGGACTAGGATTAGATACCCTATTATTATGAAATGTTAAGGAGTTCTTTTGGTATTATTAGTTAAGATCTTTAAATTAAAAAGATTTGGCGGTAATTTAGTCTTTTCAGAGGAACCTGCCCTGTAATTGATGATCCACGATAGATTTCACCTTATTTTAGCTTGTATACCTCTGTCATTGAATGTCTTATTAGAGTTAAATTTTCTTTAATTTTTAATGGAAAAAATGTCAAGTCAAGGTGCAGCAGTATTAAGGAAGAGGTGGGTTACAATAAAAATATTTATGGATAGGGAATTGAAACAT-TTTCTTGAAATTGGATTTGAAAGTAATTTTTATTAATATATAATTTTGATTTAGGCTCTAAATTATGCACACATCGCCCGTCACTCTCGTTATTT-AAAATGAGATAAGTCGTAACAAAGTAGGCCTACCGGAAGGTGGGCCTGGGAAGG---TAATAATAGGTTTACTTTATTTGTTTGTGTTATATTTTTCTTAGAAATAACTTTATTTTTAGTAGGTTTTACTGAAAGAATAATTTTAGTGATAGTAAATTGTACCGTAAGGGTATATTTTTAATTTATTAAAAGTAGTTTTATTTTAATGTACCTTTTGTATCAGGGTTAATCAAATTATTTTATTTATTTAATTTTCCCGAAATTAGGGGAGATATTATTATATGTTAGTTAATGTGTCACAATTATTAATAATATAGTGATAGTAATGATAAGTTATTCGTTCTTAAATATCTGGTTTTCCAGGAATTGAATTCAATTCAGAATTATAATATTAATTTTCTAATTTTAATTAGATTATTATTTAT-AATTTAAGATTTATGGGGATAAGCTCATAATTTTTTT-ATAATTT-TTATTTATGTATTGGTTTTTGTAGGCTTGGAATCAGCCATCCTTAAT-TTCGTTATAGATTATTCCTTAATTTTTTTTATTTTTT-AAAATTTAATTTTTTACTGGAATGATGTATTTAATTTATAATTATTTGTAATAATGATTAAATTAGTATATATGTAAGTTGAAGTATAGTAATTCGGCAAATTTTGTGTTCGCCTGTTTAACAAAAACATGTCCTTTTGATT-TTATATTTAAGGTTTGACCTGCCCAATGAGG--TTTTTAATGGCCGCGGTATATTAACCGTGCTAAGGTAGCATAATCATTTGTCTTTTAATTGAGGGCTTGTATGAAGGGTCGGACGAGGCACATGCTTTCTTTATT-TCAATATTAGAATTTATTTTTTTAGTTAAAAAACTAAAATTTATCTGTGGGACGAGAAGACCCTATAGATCTTTATAAAAT-TAGTCATTGAGTTTTATTGTTTATTATGGGGCTCAATTGTTTAA---TTTTATTTAATTGGGGTGATTGCAGAACATTCACAACTTCTGTTTTAATAATTCATTAATTAGTGTTTTAATGATCCATTTATAATGATTATAAGATTAAGTTACCTTAGGGATAACAGCGTAATTTTTTCGGAGAGTTCATATCGATGAAGGAGTTTGCGACCTCGATGTTGGATTAAAATAAGTATTAGGTGTAGCAATTTAATTACTAGGTCTGTTCGACCTTTAATATTTTACATGATCTGAGTTCAGACCGGCGTAAGCCAGGTCAGTTTCTATCTTCAGTTTTATTAATTATGTTTTAGTACGAAAGGACCAAACATAGGGAATAATTTTTATTTA-TTTGATTAATAGTATGATAACTAATTTATTCTCAACCTTCGATCCCTGCTCCTCAATTTCAATATCAATCAACTGAATTAGAACATTTTTAGGATTTTTCTTAATTCCCGGAATATTTTGGGCCATACCATCACGATACAATTATATTATTTATTCTATTTATAGAAAATTATATATTGAATTTAAAACCCTACTAGGAGAA------AAAAGAAAAGGAATTAAATTAATTTTTATTGGAACGTTTATATTTATTCTATTTAATAACATAATAGGGTTATTACCTTATGTATTTACAAGAAGAAGTCATCTAATTTTTACCCTAGCCTTAGCCCTACCCATATGATTATCATTAATACTATTTGGATGAATTAATAACACTCAACATATATTTGCCCACTTAATCCCAGAAGGGAGTCCCGCAGTCCTTATACCATTTATGGCCTGCATTGAAACAATTAGAAATATTATTCGACCAGGGTCACTAGCAGTGCGATTAACTGCGAATATAATTGCAGGACACTTATTAATATGTTTATTAGGGAATAATATAACA---GAAGCAACAATAATAATCCCCTTAATTATAAGAATTCAAATTATACTTATACTATTTGAAACTGCTGTATCATTAATTCAAGCTTATGTATTTTCCATCCTAAGTACCCTTTATACTTCTGAAGTAATTTATGAAAATACACAG---------------------------ATTCCACAAATAGCACCCCTTTGATGATCAATTTTATTCCTAACTTTTTTTGTATCATTCCTTATAATATGTATTATTATACATTTTCAAAATACACAAGAATCCGCCAAAACATTAAAAGAAACACCTGAAATTAAAATAATAAATTGAAAATGAATGAATAAATGACTTTACTCTACAAACCACAGGGACATTGGGACTCTATATTTTTTGTTCGGAGCCTGAGCTGGAATAGTGGGTACATCCCTCAGATGATTAATTCGTATTGAACTTGGACAACCTGGATCTTTTATTGGAGATGATCAAACATATAACGTTGTTGTAACAGCACATGCCTTCGTAATAATTTTTTTCATAGTTATGCCTATTATAATTGGAGGATTTGGTAACTGATTAGTACCCCTTATAATTGGAGCCCCTGATATAGCATTCCCACGAATAAATAATATAAGATTTTGACTTCTCCCCCCATCCCTAACACTTTTACTAGTTAGAAGAATTGTGGAAAGTGGTGCAGGGACAGGATGAACTGTTTATCCCCCTCTTTCTAGAAACATTGCCCATAGAGGAGCATCTGTAGACTTGGCTATTTTTAGATTACATTTAGCAGGTGTCAGATCAATTCTTGGAGCCGTAAATTTTATCTCTACTATTATTAACATACGACCTAGGGGAATAACAATAGAACGAATCCCGTTATTTGTTTGATCTGTAGGAATTACTGCATTATTGTTACTTCTGAGACTACCTGTCCTTGCAGGAGCAATTACCATATTATTAACCGATCGTAATTTTAATACCACATTCTTTGACCCAGCAGGGGGAGGTGACCCAATTCTATATCAACACCTATTCTGATTTTTTGGACATCCTGAAGTATACATTTTAATTTTACCCGGATTCGGATTAATTTCACACATTATTGCAATAGAAACAGGAAAAGTTGAACCCTTTGGATCTTTAGGAATAATTTATGCCATGCTAACTATTGGACTATTAGGATTTATTGTATGAGCACATCATATATTTACTGTAGGGATAGATGTTGACACCCGAGCATATTTTACTTCCGCAACAATAATTATTGCTGTACCAACAGGTATCAAAATTTTTAGATGACTGGCAACATTACATGGAAGACTAATTAATTGATCACCTAGAATTATTTGAGCAATGGGATTTGTATTTCTTTTTACAATTGGAGGATTAACTGGAGTAATTTTAGCTAATTCTAGAATTGACATCACACTTCATGATACATACTACGTTGTAGCACACTTCCACTACGTTTTATCTATAGGAGCAGTCTTTGCAATTATAGGAGGAGTAATTCAATGATTCCCCCTAGTCACTGGAATAACATTAAATCCAAGATGATTAAAAACACAGTTCTTCATTATATTTGTAGGAGTCAATCTAACATTTTTTCCACAACACTTCCTGGGACTAGCAGGTATGCCTCGCCGATATTCTGATTACCCAGACAGATACACTTGTTGAAATACTATTTCAACAATCGGAAGATCTATTTCAATCATCGGAATTATATTGTTTATCTTCACCCTGTGAGAAGCCTTTGTGTCAAAACGACAAATTCTATTCTCCGAAAGAATGCCATCTAATATTGAATGACTACAAAAGTATCCTCCCGCTGAACATTCCTATTCGGAACTCCCAATTTTAACATCCTCT---ATCGCAACATGAGCTAATCTTGGACTTCAAGATGCAAATTCACCAATTATAGAACAATTAATTATATTCCATGACCATGCAATAATAATTTTAGTTATAATTACAATTTTAGTAGCATATATAATAACAACTCTGATATTTAATAGAATTATTAATCGTAATCTACTTGAAGGACAAACGATTGAATTAATTTGAACTGTAGTACCTGCTATTACACTAATCTTTATTGCACTACCATCACTACGAATTTTATACTTAATAGATGAAGTTAATAACCCCCTAGTTACAGTTAAAGCAATTGGACATCAATGATATTGAAGATATGAATACTCAGATTTTAAAAATATTGAATTTGATTCATATATAAAGCCAACAAATGAATTAGAATTAGAAGACTTCCGATTATTAGATGTTGACAACCGTGTAATTTTACCAATAAAAACACCTGTACGCATCCTAGTAACATCCGGAGATGTAATTCACTCTTGAACTATCCCTAGTATTGGGGTTAAAATTGATGGAACTCCCGGACGATTAAATCAAGGAAGATTTACACTCCTTCGCCCCGGAGTTATATTTGGACAATGTTCAGAAATCTGCGGAGCAAACCATAGATTTATACCTATTGCCGTAGAAAGCGTATCAACTGAGTGCTTTTTAAACTGAATAAAGAATTAT---ATGAAAATACACAGTAACCATCCATTTCACCTTGTAGATTATAGACCATGACCACTGACAGGATCAATTGGAGCAATAACATTAACTTCAGGAATAATTATATGATTCCATAAAAATAATATATCTTTATTCTTCTTAGGAATTACAATTTTAGGATTAACAATAATCCAATGATGACGAGACATTTGCCGAGAAGGAACATACCAGGGTAAACATACATCACCTGTAGTTAGAGGATTAAAGTGAGGGATAATTCTATTTATTATTTCAGAAGTATTTTTCTTCGTATCATTCTTTTGAGCATTCTTCCATAGAAGTCTATCACCTACTGTAGAAATCGGAATAATATGACCGCCCAAGGGAATTTTAACCTTTGACCCCATAAATATTCCACTATTAAATACAATAATTTTGTTATGTTCAGGAATTACTGTAACATGAGCACATCATAGACTTATAGAGGGCAAACATTCACAAACAACACAAGCATTATTTTTAACTGTCATTCTAGGAGTATACTTTACAATACTTCAAGCATATGAATATTATGAATCTAGATTCGCTATTAGAGACTCAATTTATGGGTCATGCTTCTTTATGGCCACAGGATTCCATGGAATTCATGTAATTATTGGAACTACATTTCTAATAATTTGTTTAATACGACATATAATATGCCATTTCTCCTCAAAACATCATTTTGGGTTTGAAGCAGCTGCATGATACTGACATTTTGTAGATGTAGTCTGATTATTCCTGTATATTTCAATTTACTGATGAGGTAGTATGAATAAACCTATCCGAAAAACACACCCTCTGTTTAAGATTATTAACGGATCACTAATTGATTTACCAGCGCCATCTAACATTTCCTTATGATGAAACTTCGGATCGTTATTAAGAATATGTTTAATAATTCAAATTATTACAGGTATTTTTTTAGCCATACATTATACATGTGATATTGAAATAGCATTTAAAAGAGTTATTCATATTTGTCGAGATGTAAATAACGGTTGATTATTACGAAATTTACATGCAAATGGAGCCTCATTATTCTTTATATGTCTTTATCTTCATATTGGACGAGGGGTATATTATGGATCATACAAACTCCATATAACTTGAATAGTAGGAATTATTATATTATTTTTAATTATAGGAACTGCATTTTTAGGATATGTATTACCATGAGGACAAATATCATTATGAGGAGCTACAGTTATCACTAATTTATTATCAGCAGTCCCATATTTAGGCAGAGATATAGTTAAATGACTATGGGGAGGATTTTCCGTAGATAATGCTACATTAACACGATTTTTTGCCCTACATTTTCTTTTACCGTTTATTATTGCAGCATTTACTGTAATTCATCTACTTTTTTTGCACCAAACAGGGTCTAACAATCCCCTGGGAACAAATTCCAATTTAGATAAAATTCCATTCCACCCATATTATTCAATTAGGGACTTAATGGGGGTGAGAGTTACCTTAATAATATTTATTATACTTAATTTATTAGAACCCCGATTATTAGGAGATCCTGAAAATTTTATCCCAGCAAATCCCCTAGTAACACCAGTTCACATTCAACCAGAATGATACTTCCTATTTGCATATGCAATTTTACGTTCAATTCCCAATAAATTAGGAGGAGTAATTGCTATAGTTATAGCAATTGCCATTATTGCAATTCTGCCAATTACTAATAATAGAAAATTTCAAGGAAATAGTTTTTACCCACTGAACCAAATTATATTTTGATTCCTAACAACAACAATAATTTTATTAACCTGGATTGGAGCTCGACCTGCAGAAGAACCATATATTTTCACAGGACAAGTATTAACAGTCATCTACTTTTCCTACTTTATTGTTAATCCAGGAATTTTGACCCTATGGGATAAATTAACAGATATG------TTTTTAGTTCCTTATTTAATTACAATTATTTTTGTTTTAGTTTCGGTGGCTTTTGTGACTTTACTAGAGCGTAGGGTTCTGGGTTATATTCAACTTCGTAAGGGTCCCAATAAGGTAGGTTTAATGGGATTATTACAGCCCTTTTCTGATGGTATTAAGTTGTTTTTTAAGGAGCAAACTTACCCCTATTTATCTAATTTTTTAGTTTATTACTTTTCTCCAGTTTTTATGTTGTGTTTATCTATAGCTTTGTGGACATTATTTCCTTATCTTGTTAATGTATATAATTTTAATTTTGGGGTTTTATTTTTTTTATGTTGTACTGGTATGGGAGTCTATGGTGTTCTTTTATCAGGTTGGAGATCTAATTCTAATTATGCTTTATTAGGGGGCCTTCGTTCTGTGGCCCAAACTATTTCTTATGAAGTAAGAATGGCATTAATTATAATTTGTTTTTTGATTTTTATTTTTAGTTTTGACTTTATGGATTTTATAATTTATCAAAGGAATATTTGATTTATTTTCTTTTCTTTTCCTTTATTTTTTTGTTGATTTTCTTCTTGCTTGGCTGAAACTAATCGCTCTCCTTTTGATTTTGCTGAAGGGGAGAGAGAGCTTGTTTCTGGTTTTAATGTTGAATATAGCAGAGGGGGTTTTGCTTTTATTTTCTTATCAGAATATATAAATATTATTTTTATAAGACTTTTAACTTGTATTATTTTTTTTGGTTGTGATATTTATTCTTTATTTTTTTATATTAAATTAACTTTTATTATTTTTATATTTATTTGGGTTCGAGGGAGTTTGCCCCGTTATCGATATGATAAATTAATGTATTTAACTTGAAAGGTTTTCCTACCTTTGTCATTGAATTACTTATTATTCTTTTCAGGGTTTCTTACAATAATTATGTTTGTACTAGGAATGCCAAATGTTAGAAAATTATTGTTTATTATAACCCTTATCACTGGGACTATTTTAGTTTTAAGATCTGAAACATGATTTGGTATGTGGATAGGATTAGAAATAAATATACTTAGATTTATTCCTATTATATTTAAAAATAAAAGAATAAAATCTGCAGAAAGATGTATAATTTATTTCCTAGTTCAAAGAATTGGATCTATTCTCATATTAATATTAGTATTAACTAATTCATCGCTCATAATGCTCCCTTATGTGGCAGATGAGTTAGTTAATACTATATTAGTATTTAGAATGGCCATTAAATTAGGAATCCCACCCTTCCATTTCTGATTTCCAGAGATTATCAAAAAAATAGAATGGGCAGAAAGCTTAATTCTTATAACATGACAAAAAATTGCACCACTAACCATCTTATCTTACTTATTATCTGAGTCTAAAATTACCCCCATCCTGATTATAACTTCTGTAATTATTGGGGCATTAGGCGGATTAAATCAAACTTCCATCCAAAAAATTATAGCATTTTCCTCTATTAATCATATAGGATGAATAATTGCGTGTATAATACTTAATAACACTTTATGAATTACCTATTTATTAATCTATTCAATTATTGTTATTATGATAATTTATATTTTTAATAAGTATTCTACATTTTATATTAACCAACTGACCTTATTTAGTTCCAATTTTTCAGAAAAAATATTAATTATTATTTTATTCTTAAGATTAGGAGGACTTCCGCCATTTCTAGGATTCTTACCTAAATGAATAGTTATTCAAACTATAATTACTTCAAATACATTTCCCACTCTTATTATTATAATTTTATCTTCCCTGATTACACTATTTTATTATTTACGATTAATTAGATCAAGCCTTATAATTAATTCCCCTTCATGAAAATGAACTACTTTAAGAAGT------ATTCAACCAAAATGAAGAACTTTTATAATTTTATTAAATTTAACCCTTCCAATAATTCTAACTTTTAGCCTTATTTTTATAATTATAATATCTATTATATTAGCATTAGTAATCTCGCTCACTTTAATAATTTTATGCACCATTATTGCAAAAAAGTCAATTCTAGACCGAGAGAAAATGTCACCATTTGAATGTGGATTCGACCCTAAAAGATCATCCCGCATACCATTTTCAATTCAATTCTTCCTAATTGCAGTTCTTTTTCTAATTTTTGATATTGAAATCGTAATTATTCTACCAATAATTATTACATTAAGGAGAAGAAGATTAATTACATGGATAATTACAGTAACAGCCTTTATTATAATTCTTATTGGAGGATTATATCATGAATGAAATAACAGAGCCCTAGAATGAGCTAAAATGATAAGAATACTGTTTTATATTATATTTATGGTCCCCTTGTTATTTTGTTCTTATTGATGAATATTTTGCTTATGTTTAGTTTTCGGTTTTTTCTATTTTTTTAATGTATTTTGATTTAATAATTATTATAGAATAATCAGTTATTCTATAGGGGGTGATGCATTATCAATAAGTCTAATTTTTTTAAGATTATGGATTGTATTTCTTATATTAGTTGCTAGATTTATGATTTATCGGGACTATAATTATCATGTAGAATTCATTTTAGTGAATTTTTTTCTTTTATTATTTTTAATTTTATCTTTTGGTACTATGAATATTTTAATTTTTTATTTGTTTTTTGAATCTTCTTTAATTCCAACTTTGTTTTTAATTTTTGGCTGGGGTTATCAGCCTGAACGTTTGAGAGCTGGGTTTTATCTTCTTTTTTATACTTTATTTGCTTCTTTGCCTTTACTTTTATGTATTTTTATAATTGGCAGAAATTCAATAACTTTATTTTATTTTTTAATTCAGGTTGATTGTAATTTTTACATTTATTTGTCTTTAATTGGTGCTTTTTTAATTAGGATACCTATAATTTTTGTTCATTTTTGACTTCCTAGGGCTCATGTTGAGGCTCCTATTTCTGGTTCTATAATTTTAGCTGGAGTATTATTAAAGTTAGGGGGTTATGGATTAATACGTGTTTTTTCTTTTATTTATTCTTATTCAGTTTCTTATAATTATATTTGAATTGGTTTAAGATTATATGGTTCTGTTTTGGTTGGTGTTTTATGTCTTTTCCAGGTAGATATTAAGTCAATAATTGCTTATTCTTCAGTTGCTCATATAGGTTTAGTTTTGTGCGGGATTATATCTGTAAATTATTGGGGTCTTTGTGGTTCATTAATTTTAATAATTGGTCATGGTCTTTGTTCATCTGGTTTGTTTTGTTTAGCAAATATTATTTATGAAAAATTGAATAGACGAAGTTTTTTAATTAATAGGGGCTTATTATGTTTTATGCCTTCTTTGTCTTTATTTTGATTTATTTTAAGATCCAATAATATGGCTTCTCCAATTTCTCTAAATTTATTAGGTGAAATTATACTCATTAACAGAATTATGGGTTGGAGAAGATTTGGTTTTTTATTTTTAGGGCTATCATCTTTTTTGAGTTGTTGTTATAGAATTTATTTATTTTCTTATATTCAACATGGCTCTTTTTATAGAGGTATTACAAAATTTAATTGTGTGACTGTTCGAGAGTATTCTTTAATTTTGCTTCATTTAGTTCCTTTAAATATTATTGTTTTAAAGTCGGATATTTTTGTTCTTTGATTGATGTTTGAT---ATTTTTTATCTTGTTATTGGGTTCATGTTTTTTTCTGGGTTGTTTACTTTTTGCTCTATGCGTAGGCATTTACTTTTGACTTTATTAAGTTTGGAATTTTTATCAATATGTTTATATTTAATTATGTTTTCTTTTTTGTTTTCTTATAGTTTTTCTTATTATTTTCTTTTGGTTTATTTAGTTTTTGTTGTTTGTGAGGGTGCCTTGGGTTTAGGTATTTTAGTTTCTATAATTCGTAGACATGGTAATGATCATATTTCTGGTCTTTCTATTTTGGGATGAATTGTAGGAGTCATATCTTTATATATTGTAGGTGGTTTTTTATTATTGCTAGCTGGGTTTTGTTTTATTTTTACGGGTATTGTTTTTTTGATTTATGATTATTCAATTTTTTTAGATTGAGAATTTTTAAGTATTAACAGAACTTGTTTAACTATAACTTTGTTTTTTGATTGAATGTCTTTAATTTTTGTTGGTTGTGTTTTTTTAATTTCTTCCATGGTTATTTATTATAGAGATTCTTATATATCTGCTGATGGTGATAAGGTTCGTTTTTATTTTCTTGTTTTTATGTTTGTAATATCTATAATAATAATAATTATTAGTCCTAATTTAATTAGAATTTTAATTGGTTGGGATGGTTTGGGTCTTGTTTCTTATTGTTTGGTTATTTATTTTCAGAATTATAAATCTTATTCTGCAGGGATATTAACTATTTTAACTAATCGTGTAGGGGATGTCGCTATTTTATTAGCTATTGCTTGAATAATTAATTTTGGTAGATGACATTTTATTTTTTATGTATATTCATGAGATTCTTGATGTTATTATCTTATTTTTTTGGTTGTTTTGGCTGGTTTTACAAGGAGAGCTCAAATTCCTTTTTCTTCATGACTTCCTGCTGCCATGGCAGCTCCTACTCCTGTTTCTTCATTAGTTCATTCTAGAACCTTAGTTACTGCCGGTGTTTATTTACTAATTCGTTTTTCTCATATGTTTAATAATGTAGATTGTTCATTTTTATTAATATTTTCTATACTTACAATGTTTATATCGGGGTTGGGGGCTAATTTTGAATATGATATAAAAAGGATTATTGCTCTTTCAACTTTAAGTCAGTTAGGTTTAATAATGTCTATTTTATTTATAGGTTTTCCTTTATTGGCCTTTTTTCATTTATTAAGTCACGCCTTTTTTAAGGCTTTACTTTTTTTGTGTGCAGGATTAATTATTCATGGAATAAGAGATTCTCAGGATATTCGTCATATGGGCTGTGTAGTTAACCAGCTTCCTTTTACTTGTACTTGTTTTATAATTTCTAATTTTTCTTTGTGTGGTCTTCCTTTTATGTCGGGATTTTATTCTAAGGATATTATCTTGGAGATGGTGATAACTTCTTCATATAATTTTTTTGTGTTTTTAATCTTTTTTATTTCTGTTGGTTTAACTGTTTCTTACAGTGTTCGTTTAATTTATTATTGTTTATCTTTCAATATAAATCTCTATGTTTGTCAAAATTATTCTGAGGATGGTTTAATAATAAAATCTATAATTTTTATAACTATTCTTTCTATTTGTGGGGGAAGAATTTTAAGTTGGTTTTTATTTAATTGTCCTGCTTTAATTGTACTTCCCTTGGGGTTTAAAATCATACCCCTAATTTTTATTGTTTTAGGGGGATGACTGGGTTACGAACTTTCTTTTTCTAATTATTTTGTTAGGGCTTATTCTTTACGTTATTATTTTATTTCTTTTTTTAGAGGTTCAATATGATTCATGCCTTCTTTTAGAACTTATATATTAAGAGGGCCTTCTTTAATTTTATCTAAGAATTATTATGAGGTAATGGATTCTGGTTGGGGAGAATATATTATTTCTAAGTCTTCATATGTTTGAAGTTCTTTGTTTGCAAAATTGTATAATTTTTATCATTTTAATAATTTAAAGTTGTTTATCACTGTATTTTTTATTTTATTTATTTTTGTTTTGATTATATTTATATTAACAATAATAATATCCCTATTAATAAGATTAACTTTCCCAACAATAAAACACCCCCTCAGAATAGGATTAATTTTAATTCTTCAAACAATTATTATTGCAATAATTAGAGGAATAATAATTAATATATTTTGATTCTCCTACATCTTAATCATAACAATCTTAAGAGGAATACTAGTATTGTTCATTTATATAGCAAGAGTGGCCTCAAATGAAAAATTTAATTCATCATTGAAAAACTCTAGTTATGTAATCTTTCTATTTTCTTTATCCATTATCCTCTCCCTTTTCGTAGACCAACTAGAAATAAGAAAAAAATGGCCTACGAAAAGGGAAAGTATTATGGATACGGAATATCTAATAACACTTAACAAGATATTTAATGTTCATAATATATATCTCACTATTGTGATAATTAGCTATTTATTCCTGACAATAATTATTATTTCATACATTGTAAATGTCCATGAAGGACCTCTCCGGATAAAGAACGGGGTCGTAGTTAAAAATAACATTTAATTTGCAATTAAAAAGTGCTTTA--TATAAGCCTTCCTCATAAGTAGTGAAGTAAAAT--TTACTTTTAGTTTCGACCTAAAATTAGGGCATGAGCCCCTTACTTAATTAGCAGAAGCCAAAATAAAGAGGCATTCCATTGTTAATGGAAAAACTGGCTTT--TAGCCCTACTAAAAAAAAGTTAGTTTTAAGAA--AAATATAGCTTTGTCAAAGCTAAGATATTAATTTGTAATACTTTTTAGGCTTTATAGTCAATATAAATAATGATATCAGACTGCAATTCTGAAGTAGTAT---TTTTACTAAAGCTTTATATTTTAGTGTATGGCGCACAGAGAATTTTGATTTCTCAGGATTTAGTTCAAATCTAAAAAATATAAATTTATATAGTTTACTATA-AAAACATTTCATTTTCAATGAAAAAATGGGACTT----TCCCTGTAAATAACTCTTTTAGTATATAAAGTATATTTAACTTCCAATTAAAAGGTTTATTTAATAAAAAGAGTAACTTGAATAGTTTAAGTTAAGAATTGTAATTTGTGGTGTTACAGGTGT--A-TAAT---TACTTCAAGTCAATAAGGTGCCTGATAAAAGGACTATCTTGATAGGATAGATAATGTAGTAA-ATACCCTTATTAACTATTTTGGCAGATTAGTGCGGTAAATTTAGAATTTATTAATGTAGATTTTTCTACAAATAGTACTTAATGTGGCAGATTAGTGCAATGAATTTAAGCTTCATTTATAAAGATTCATCTTTCGTTAAGACATTAAGTGACTGAAAGAAAGTAATGGTCTCTTAAACCAAAATATGGTAAGTAACGTCTACCCTTAATGAAAAAAGATAAGCTAA-TAAAGCTATTAGGTTCATACCCTGATTATAGAGGTTATAATCCTCTTCTTTTTAACTTGAATAGCTTAAAGTTTAAAGCCCAGTATTGAAGATACTGTAATAAGTATA-ATTACTTTTCAGGTACAGTAAGTAGTTTATTT--AAAATATTAATTTTGGGGATTAATGATGTGTA-TTATACTCTTTGCTGA-AGAGAATGAAGTA-TCTAAAAGAAGCTGCTAACTATCTTTTAAAGCGGTTAAACTCCGTTTTTCTCTT-AGTTAATTAGCTTAAGAAAAGCGTATATTTTGAAAATATAAAAAAAAGGTTTAATTCCTTTATTAACTTGTTTTAATAGTTTAA-TA-AAAATAATGATCTTGTAAATCATAGATAGAAA-TAATCTTTAAAACTAAAGCTTTAAGTTAAGAAAACTATTAACCTTCAAAGTTAAAATTACAAA-TTATA-TGTAAGCTTTAGATGAAGTGGCTGAAATATTAGGCGATAAATTGTAAATTTATTCATGGTTTAAAATAACCCTTCATCACAAATTAAGGCTTTAGTAGCGTTGTTATTTACATTAACATGGTAGTTGTGCAAATCAACTTAATTTGA
PAY TTGGATGAGGAAGGTTTGATCTTTGCTTGATAAATTTACACAAGGGTCGTTAAACATGTTAATTTTTGTGTGATCTAAGTATCTCT-TAATGGGATTTTTAATTTATTCGCAGTTTTTTATTTTATTTTTTTAGGTAACTAAGAATTAGTCAATTTTTA-TAGTTCTGACAGAGTTTGTGCCAGCAGTCGCGGTTATACAATAAGAGCAAGTAAATTTTATTGGGACTTACATTTAGGGTGAAAATTTTTA-AGTTTGCATATTTT--TTTATCGGGTGAAATCGTTTAAAATATCTAAGTCTTATATT--TTTGATGTTGAATGTGAAATTTCATAGTGGGACTAGGATTAGATACCCTATTATTATGAAATGTTAAG-AGTCCTCTTGGTATTATTAGTTATGATCTTTAAATTAAAAGGATTTGGCGGTAATTTAGTCTTTTCAGAGGAACCTGCCCTGTAATTGATGATCCACGATAAATTTTACCTTATTTTAGCTTGTATACCTCTGTCATTGAATGTCCTAATAGGGTTAA-TTTTCTTTAATTTTTAATGGAATAAATGTCAAGTCAAGGTGCAGCAGTATTAAGGAAGAGGTGGGTTACAATAAAAATATTTATGGATATAGAATTGTAAGAT-TCTCTTGAAATTGGATTTGAAAGTAATTTTTATTAATATATAATTTTGATTTAGGCTCTAAATTATGCACACATCGCCCGTCGCTCTCGTTATTT-AAAATGAGATAAGTCGTAACAAAGTAGGCCTACCGGAAGGTGGGCCTGGTAAGAAT-TAATAATTAATTTACTTTATTTATTATATTTTTTATTTTTATAGAAATAACTTTATTTTTAGTAAATTTTTTTGAAACAACTATTTTAGTGGTAGGAAATTGTACCGTATGGGTTTATTTATAATTAGTTATAAGTAGTTTTATTTTAGCGTACCTTTTGTATCAGGGTCGATTAATTATTTCTAATTATTTAGTTTTCCCGAAATTGGGGGAGATATTATTATATGTTAGTTAATGTGTCATAATTATTGATAATATAATAATAGTAATGAAAAGTTATTCGTCCCTAAATATCTGGTTTTCTAGGAATTGAATTTAATTCAGAGTTATTAAT-TTATTTTTTAATTTTAATTAAGGAATAATTTAT-ATCTTAAGATTTTTGGGGATAAGCTCAGGATTTAATT-TATAATC-TAATTAATATTTTAGTTTTTGTAGGCTTGGAATCAGTCATCATTAAT-TTCGTTATAGATTATACTTTATTTTTATTTATTTTGT-TAGATTTAATTTTTTACTGGAATTAAACATTAAATTTAGGAATGTTTGTAATAATGATTGAATTAGTATATTTGTGAATTAAATTATAGTAATTCGGCAAATTTTGTGTTCGCCTGTTTAACAAAAACATGTCCTTTTGAAT--TTTATTTAAGGTTTGGCCTGCCCAATGAGT--GTTTTAATGGCCGCGGTATATTAACCGTGCTAAGGTAGCATAATCATTTGTCTTTTAATTGAGGGCTTGTATGAAGGGTCGGACGAGGCACATGCTTTCTTTATT-TTAATTTTAAAATTTATTTTTTTAGTTAAAAAACTAAAATTTATCTGTGGGACGAGAAGACCCTATAGATCTTTATAGTTTAAAATAATTATTCTTTTTGGTTTATTAGAAATTATAATTATTTTTT--ATTTATTTGATTGGGGTGATTGCAGAATAAAAATAACTTCTGTTTTATATTTTCATGAATTAGTGTTTTAATGATCCATTTGTAATGATTATAAGATTAAGTTACCTTAGGGATAACAGCGTAATTTTTTCGGAGAGTTCATATCGATGAAGGAGTTTGCGACCTCGATGTTGGATTAAAATAAGTATTAGGTGTAGCAATTTAATTACTAGGTCTGTTCGACCTTTAATATTTTACATGATCTGAGTTCAGACCGGCGTAAGCCAGGTCAGTTTCTATCTTCAGTTTAATTAATTATGTTTTAGTACGAAAGGACCAAATATAAGAAATATTTTTTATTTA-TTTGATTAATAATATGATAACTAATCTATTCTCAACATTTGACCCCTGCTCATCTATATCTATATCACTTAATTGAATAAGAACATTTCTAGGATTTATTATAATCCCAGGAATATTTTGAGCTATACCATCACGATATAATTATATCATCTATACCATTTACAGAAAATTATATGTAGAATTTAAAACTTTATTAGGCCCT------AAAAGAAAAGGAATTAAATTAATTTTTATTGGAACATTTATATTTATTCTATTTAATAATATATTAGGACTTTTACCTTATGTATTTACAAGAAGTAGACATTTAATTTTTACCCTTACTTTAGCACTACCAATATGATTATCATTAATATTATTTGGATGATTAAACAATACTCAACACATATTTGCCCATCTAATCCCAGAAGGAAGACCTGCAGTTTTAATACCATTTATGGCGTGCATTGAAACAATCAGAAACATTATTCGCCCAGGGTCACTAGCAGTACGATTAACAGCAAATATAATTGCAGGACACTTATTAATGTGTTTACTAGGAAATAATATAACA---GAAGCAACAACAGTAATTCCATTAATTATAAGAATCCAAATTATTCTTATATTATTCGAAACAGCCGTTTCATTAATTCAAGCCTACGTATTCTCTATTTTAAGAACATTATATACTTCTGAAGTAATTTATGAAAATACACAGAAACCATCCATTCCATTTAGTAGATTAATACCACAAATAGCGCCTTTATGATGATCAATTTTATTCTTAACCTTCCTAACATCATTTTTAATAATATGTATTATTATACATTTCCAAAATACACAAGAACCTATTAAAAGAGATAATAAAATAATTAAAGTAAATTTAATAAATTGAAAATGAATGAACAAATGACTTTATTCTACAAACCACAAAGATATTGGAACTTTATATTTTTTGTTTGGGGCCTGAGCAGGAATAGTAGGGACATCTCTTAGATGATTAATTCGTATTGAGTTAGGTCAACCAGGATCTTTTATTGGTGATGATCAAACTTATAATGTTGTTGTAACTGCACATGCATTCGTAATAATTTTCTTCATGGTTATACCAATTATAATTGGAGGATTCGGTAACTGACTAGTACCCCTTATAATTGGAGCACCAGATATAGCATTCCCCCGAATAAATAATATAAGATTTTGGTTATTACCCCCCTCACTAACATTATTACTAGTAAGTAGAATCGTAGAAAGAGGTGCAGGAACAGGGTGAACAGTTTACCCACCATTATCCAGAAATATCGCCCACAGAGGTGCATCTGTAGACTTAGCAATTTTTAGATTACATTTAGCAGGAGTTAGATCAATCCTAGGGGCTGTAAATTTTATTTCAACAATTATTAACATACGACCTAAGGGAATAACTATAGAACGAATTCCTTTATTTGTGTGATCAGTAGGAATTACTGCTCTATTATTATTATTAAGATTACCTGTACTAGCAGGAGCAATTACAATATTACTGACCGATCGTAATTTCAATACCACATTTTTTGACCCTGCCGGAGGGGGAGACCCAATCTTGTATCAACATTTATTTTGATTTTTTGGACACCCAGAAGTTTATATTTTAATTTTACCAGGATTTGGGTTAATTTCCCACATCATCGCTATAGAAACAGGAAAGGCAGAACCCTTCGGGTCATTAGGCATAATTTATGCAATATTGGCTATTGGATTATTAGGGTTTATTGTATGAGCACACCACATATTTACAGTAGGAATAGATGTTGATACCCGAGCATACTTTACTTCAGCAACTATAATTATTGCCGTACCCACAGGAATTAAGATCTTCAGATGATTAGCAACCCTACACGGAAGATTAGTTAATTGGTCCCCAAGAATTATTTGAGCCATGGGATTTGTCTTCTTATTCACAATTGGAGGATTAACTGGTGTTATTTTAGCCAACTCATCAATTGATATCACATTACATGACACTTATTATGTTGTCGCCCACTTCCATTATGTTCTATCTATGGGTGCAGTATTTGCAATTATAGGGGGTGTAATTCAATGATTCCCCCTAATTACAGGAATAACCCTTAACCCAAGATGATTAAAAACACAATTCTTTATTATATTTGTAGGGGTAAATTTAACATTCTTCCCCCAGCATTTCCTAGGGCTAGCTGGAATACCTCGACGATATTCAGACTATCCTGATAGTTATACTTGTTGAAATACAATCTCAACAATTGGTAGATCTATCTCAATTATCGGGATCATATTATTTATTTTTACCTTGTGAGAGGCATTTGTATCAAAGCGACAAATCTTATTTTCTGAAAGCATGCCCTCTAATATTGAATGGTTACAAAAGTATCCACCGGCCGAACACTCATATTCAGAATTACCTATTTTAACAGCATCT---ATCGCAACATGATCTAATCTAGGACTCCAAGATGCAAACTCACCTATTATAGAACAATTAATTATATTCCATGACCATGCAATAATAATTCTTGTTATAATTACAATTTTAGTAGCCCATATAATAATTACATTAATATTTAATAAAATTATTAATCGAAACCTTTTAGAAGGACAAACAATTGAATTAATCTGAACAATCGTCCCAGCAATTACATTAATTTTTATTGCCCTACCCTCATTGCGAATTTTGTATTTAATGGACGAAGTTAATAATCCATTAGTCACAATTAAGGCAATCGGACACCAGTGATATTGAAGTTATGAATATTCAGATTTCAAAAATATTGAATTTGATTCTTATATAAAACCAACAAATGAATTAGAACTAGATGACTTTCGCCTCTTAGATGTAGATAACCGGGTAATTCTACCTATAAAAACACCCGTACGAATCCTGGTAACATCAAGAGATGTAATTCACTCTTGAACCATTCCAAGAATTGGAGTCAAAATTGACGGAACCCCTGGACGACTTAACCAGGGAAGATTTACTTTATTACGCCCTGGAATTTTATTCGGACAATGTTCTGAAATTTGTGGAGCAAATCATAGATTTATACCTATTGCCATTGAGAGAGTATCTACCGAATGTTTCCTAAACTGAATAAAGAATTAT---ATGAAAATACACAGAAACCATCCATTCCATTTAGTAGATTATAGACCTTGGCCACTAACAGGATCAATTGGAGCAATAACATTAACCTCAGGTATAATCATATGATTCCATAAAAATAATATATTATTATTCTTCCTAGGAATGCTTATTTTAAGACTTACAATAATTCAATGATGGCGGGATATTTGTCGAGAAGCAACATACCAAGGTAAACACACATCACCTGTAGTCAGAGGATTAAAATGAGGAATAATCCTATTCATTATTTCAGAAGTATTCTTCTTTGTATCATTCTTCTGAGCATTCTTCCACAGAAGACTTTCCCCTACTGTAGAAATTGGTATAACATGGCCTCCTAAGGGAATTATAACATTTGACCCCATAAACATTCCATTATTAAATACAATAATTCTTCTATGCTCAGGAATCACTGTAACATGAGCACACCATAGATTAATAGAAAGAAAGCACTCACAAACAACACAAGCACTATTCTTAACCGTAATTTTAGGGTTATATTTTACAATATTACAAGCATATGAATACTATGAATCAAGATTTGCTATTAGTGATTCAGTTTATGGATCATGTTTCTTTATGGCTACAGGATTCCACGGAATTCACGTCATTATTGGAACAACATTCCTTGCAATCTGTTTAATACGACATATTATGTGTCATTTTTCCTCAAAACACCATTTCGGATTTGAAGCAGCCGCATGATACTGACACTTTGTAGATGTTGTATGATTATTCTTATATATTTCAATCTACTGATGAGGTAGTATGAACAAACCTATCCGAAAAACTCACCCTCTATTTAAAATTATTAATGGATCATTAATTGATTTACCGGCACCCTCTAATATTTCCTTGTGATGAAACTTCGGGTCATTATTAAGAATATGTTTAATAATTCAAATCATTACAGGAATCTTCTTGGCAATACATTATACATGCGATATTGAAATAGCATTTAAAAGAGTTATCCACATCTGCCGAGATGTAAATAATGGATGATTATTACGAAATGTTCATGCAAATGGAGCTTCATTATTTTTTATATGTTTATATTTACATATTGGACGAGGTGTTTATTATGGATCCTATAAATTATTCATAACATGAATAGTAGGAATCGTTATATTATTTTTAATTATAGGAACAGCATTCCTGGGGTATGTTTTACCATGAGGACAGATATCATTATGAGGTGCTACAGTTATTACTAATTTGTTATCTGCTGTTCCTTATTTAGGAAGAGATTTAGTTAAATGATTATGAGGAGGATTCTCCGTAGATAATGCAACATTAACACGATTCTTTGCCCTACATTTTTTATTACCATTCATTATTGCAGCATTTACAATAATTCATTTATTATTTTTACACCAAACAGGATCAAACAACCCATTAGGCACTAATTCAAATTTAGATAAAATTCCATTCCACCCTTATTATTCAATTAGGGATCTAATAGGAGTTAGAGTAACATTACTATTATTTATTATATTAAATCTATTAGAACCACGATTATTAGGAGACCCGGAAAACTTTATTCCAGCAAACCCCTTAGTAACCCCTGTACATATTCAACCTGAGTGATACTTCTTATTTGCATATGCAATTTTACGATCAATCCCTAATAAATTAGGAGGAGTAATTGCAATAGTTATAGCAATCGCTATCATCGCAATTTTACCTATCACAAATAAAAGAAAATACCAGGGGAACGCATTCTACCCTATAAGCCAATTTATATTCTGATCTTTAACTACTACAATAATTCTATTAACATGAATTGGGGCACGGCCTGCTGAAGAACCATATATTTTTACAGGACAAACACTAACAGTGATTTATTTCTCTTACTTCATTATTAACCCTGGACTCCTAATTTTATGAGATAAACTAACAGATATAGTAGTGTTTTTAGTTCCCTATTTAATTACAGTAATTTTTGTTTTGGTTTCTGTGGCTTTTGTTACTTTATTAGAACGTAAAGTATTGGGTTATATTCAGCTTCGTAAGGGCCCAAACAAGGTTGGTTTAATGGGTTTATTGCAGCCTTTTTCTGATGGTATTAAATTATTTTTTAAGGAACAGACTTATCCTTATTTATCTAATTTTTTAGTGTATTATTTTTCCCCTGTTTTTATATTATGTTTATCAATAGTTTTATGGACTCTATTTCCTTATTTAGTAAATGTGTATAATTTTAATTTTGGTGTTTTATTTTTTTTATGTTGCACTGGTATGGGTGTTTATGGAGTCCTTTTATCAGGTTGAAGATCAAATTCTAATTATGCTCTTTTAGGGGGCCTTCGATCGGTTGCCCAAACCATTTCTTATGAAGTAAGAATGGCGTTAATTATAATTTGTTTTTTAATTTTTGTTTTTAGTTTTGATTTTATAGATTTTATAATGTACCAAGGGGGTATTTGGTTTGTTTTTCTTTCCTTTCCCTTATTTTTTTGTTGATTTTCTTCTTGTTTAGCAGAAACAAATCGGTCTCCTTTTGATTTTGCTGAAGGGGAGTCAGAACTTGTTTCAGGCTTCAATGTTGAGTATAGAAGAGGTGGGTTTGCATTTATTTTTTTGTCAGAATATATGAATATTATTTTTATAAGACTTTTAACTTGTATTATTTTTTTAGGCTGTGATGTTTATTCATTGTTTTTTTATATTAAGTTAACTTTTGTTATTTTTATATTTATTTGGGTTCGGGGCAGCCTACCTCGTTATCGTTATGATAAATTAATATATTTGACTTGAAAGGTTTTTCTCCCTCTTTCTTTGAATTACTTATTATTTTTTTCAGGGTTTCTTGTAATAATATTATTTTTAATAGGAATGCCAAATATTAGAAAATTATTATTTTCAGGGACCCTTATCACTGGAACAATTCTTGTGTTAAGATCAGAAACATGATTAGGTATATGAATGGGATTAGAAATAAACATATTAAGATTTATCCCGATCATGTTTAAAAGAAAAAAAACAAGATCCGCTGAAAGATGTATAATTTATTTCTTAACCCAAAGAATTGGGTCTATCTTAATATTAATATTAGTGTTAACTAATTCATCGCTCATAATGCTCCCTTATGCAGTTGATGAATTAGTTAACACTATATTAGTATTTAGCATGGCCATTAAATTGGGCATCCCTCCCTTCCATTTTTGATTTCCGGAAATTATTAAAAAAATAGAATGGGCAGAAAGCTTAATTCTTATAACATGGCAAAAAATTGCGCCATTAACCATTTTATCTTATTTGTTCCCAGAAACAATTATTGCTCCAATTCTGATTATAACTTCCACTCTCGTAGGGGCAATTGGCGGACTCAACCAAACCTCCACCCATAAAATTATGGCATTTTCATCAATTAATCATATAGGATGAATAATTGCATGCATAAAGCTCAACAATACTTTATGAATAAGATATCTTGTAATTTATTCAATTATCTTAACAATAATGATTTTCATTTTCAATAAATATTCTGTATCATATATTAATCAACTAAATCTAAGATCCGGA---TTTTCAGAAAAAATATTAATTATTATCTTATTTTTGAGATTAGGAGGACTACCCCCATTTTTAGGATTCCTTCCTAAATGAATAGTAATTCAAACTATAGTTATTTCTAACACATTTCCAACATTAATTATTATAATTTTATCTTCACTAATTACACTATTTTATTATCTCCGATTAATTAGATCTAATTTATTAATTAATTCTCCTACATGAAAATGAAATATTACTCCAAGATATATTCTACAGCCTAAATGAAGAATTTTCATAATTATATTAAACCTTGCTCTCCCCATAATTCTAGTTCTTAATTTTATTATTATAATTATAATTTCAGCACTCCTAGCACTTATAATTTCATTAATTTTAATAATAGCATGCACACTAATTGCAAAAAAATCAATCCTAGACCGAGAAAAAATATCACCATTTGAATGCGGGTTCGATCCTAAAAGATCATCACGCATGCCCTTTTCAATTCAGTTCTTCTTAATTGCAGTACTATTTCTAATCTTTGACATTGAGATTGTCATTATCTTACCAATAATTATTACATTAAAATCAAGAAGACTTATTATATGAATAACTACAATTACTGTATTTATTTTTATTCTTATTGCCGGACTATACCATGAATGAAATAACAGTGTACTCGAGTGAGCAAAAATGGTAAGAATACTATTATTTGTTTTATTTTTGGTCCCTTTATTATTTTGTTCTTATTGATGATTATTTTGTTTATGTTTGGTTGCTGGCTTTTTTTATTTTTTTAATATGTTTTGGTTTAATAGTTATTATAGAATAATTAGATATTCTTTGGGAGGGGATCTGTTATCTATGAGTTTAATTTTTTTAAGATTTTGAATTGTATTTTTAATGTTGGTTGCTAGATTTATAGTTTATCGGGACCATAATTATCATGTTGAGTTTATTTTAGTGAATTTATTTCTTTTATTATTTTTGATTTTATCTTTCAGAACTATAAATATTCTTGTTTTTTATTTGTTTTTTGAATCTTCTTTAATTCCTACATTGTTTTTAATTTTTGGCTGGGGTTATCAGCCTGAACGTCTGAGAGCTGGTTTTTATCTTCTTTTTTATACTTTATTTGCCTCTCTTCCTTTATTATTATGTATTTTTATAATTAGTAGGGGTTCTATAACTTTATTTTATTTTTTAATTGAGGTTGATTGTAATTTTTATATTTATATGTCCTTAATTGGTGCATTTTTAATTAAGATGCCTATAATTTTTGTACATTTTTGATTACCAAAGGCTCATGTTGAGGCTCCTATTTCTGGTTCTATAATTTTGGCTGGTGTTTTATTGAAGTTGGGTGGTTACGGATTAATGCGGGTTTTTTATTTTATTTATTCTTATTCTTTTTTTTATAGTTATATTTGAATTGGTTTAAGATTGTATGGTGCTGTATTGGTAGGTGTTTTATGTTTATTTCAGGTTGATATCAAATCCATAATTGCCTACTCTTCGGTTGCTCATATAGGGTTGGTTTTATGTGGTATTATATCTTTAAATTATTGAGGTCTTTGTGGTTCTTTAATTTTAATAATTGGTCATGGTCTTTGTTCTTCGGGTTTATTTTGTTTAGCTAATATTATTTACGAGAAATTAAATAGACGAAGTTTTTTAATTAATAAGGGTTTATTATGTTTTATGCCTTCTTTATCTTTATTTTGATTTATTCTTAGAGCCAATAATATAGCTTCTCCTATTTCTTTGAATTTATTAGGTGAAATTATATTGATTAATAGAATTATAGGTTGAAGAAGTTTAGGGTTTTTATTTTTAGGTTTATCTTCTTTTTTGAGTTGTTGTTATAGAATTTATTTATTTTCTTATGTGCAACATGGTTCTTTTTATAGTGGTATTGTAAAGTTTAATTCTGTTACTGTTCGTGAATATTCTTTAATTTTACTTCATTTAGTTCCTTTAAATATTATTGTTTTAAAGTCTGATATTTTTGTTCTTTGATTG---ATGAAT---TTTTTTTTGTTTGTTATTTGATTTATATTTTTTTCTGGTTTATTTGTTTTTTGCTCTATACGTAGGCACTTATTGTTGACTTTATTAAGCTTGGAGTTTTTATCTATATGTTTGTATATTTCTATATTTTCTTTTTTATTCACTCATAATTTTTCTTATTATTTTTTATTGGTTTATTTAGTTTTTGTTGTTTGTGAAGGTGTTTTGGGTTTGGGTATTTTGATTTCTATAATTCGTAGACATGGTAATGATTATATTTCTGGATTGTCAATCTTAGGATGGATTGTAGGAATAGTTTCTTTGTATATTTTAGGGGGATTTTTATTATTACTATTTGGTATATTTTTTATTTTAACTGGGATTACTTTTTTATTAAATGATTATATAATTTTTTTGGATTGGGAGTTTTTGAGTTTAAATAGAACTTGTATAACTATAACTTTATTTTTTGATTGAATATCTTTGACTTTTGTGGGTTGTGTTTTTTTAATTTCTTCCATGGTTATTTATTATAGAGATTCTTATATATCTTCTGATAACGATAGGATTCGTTTTTATTTTCTTGTTTTTTTATTTGTTATATCTATGATGATGATAATTATTAGTCCAAATTTAATTAGAATTTTAATTGGGTGGGATGGTCTTGGTCTTGTTTCTTATTGTTTGGTAATTTACTTTCAGAATTATAAATCTTATTCTGCAGGTATATTAACTATTCTAACTAACCGTATTGGTGATGTTGCTATTTTATTGGCTATTGCTTGAATAATTAATTTTGGTAGTTGACATTATATTTTTTATATTTACTCTTGAGATTCTTGGTGTTATTTTCTTGTTTTCTTAATTGTTTTAGCTGGTTTTACTAAAAGAGCTCAAATTCCTTTTTCTTCTTGATTACCTGCTGCCATGGCAGCCCCTACTCCAGTTTCTTCTCTTGTTCATTCTTCTACTCTAGTTACTGCTGGGGTTTATTTATTAATTCGTTTTTCACATATATTCAATAATTTGGATTGTTCTTTTTTATTAATGTTTAGTATATTAACTATGTTTATGTCTGGTTTGGGGGCTAATTTTGAATATGATATAAAGAAAATTATTGCGCTGTCTACTTTAAGTCAGCTTGGTTTAATAATGTCTATTTTGTTTATAGGTTTTCCTTTATTAGCTTTTTTTCATCTTTTAAGTCATGCTTTTTTTAAGGCCTTGCTTTTTTTGTGTGCAGGTCTAATTATTCATAGCATAAGTGATTCTCAAGATATTCGTCATATGGGTTGTGTGGTTAATCAGCTTCCTTTTACTTGTACTTGTTTTATAATTTCTAATTTTTCTTTATGTGGCTTACCTTTTATGTCTGGGTTTTATTCTAAGGATATTATTTTGGAGATAGTGATGACTTCTTCTTATAATTTTTTTGTTTTTTTAATTTTTTTTATTTCAGTGGGTTTAACTGTTTCTTATAGTGTGCGTTTAGTTTATTATTGTTTGTCTTTTAATATAAATTTATATGTTTGTCAGAATTATTGTGAGGATAGATTAATAATAAAGTCTATGGTTTTATTAACTATTCTTTCTGTTTGTGGTGGGAGTATTTTAAGTTGATTTTTATTTTCTTTTCCTATTTTAGTTGTTTTACCTTTGGGTTTTAAAATAATACCTTTAATTTTTATTCTGTTTGGTGGTTGGCTTGGATATGAACTTTCTTTTTCTAATTATTTTACTAGGGTTTATTCATTGCGTTATTATTTTATTTCTTTTTTTAGAGGGTCTATATGGTTTATGCCTTTTTTTAGAACTTTTATAGTAAGAGGTCCTTTTTTATCTCTTTCTAAGAATTATTATGAAGTTATGGATTCGGGTTGGGGTGAATATTTTATTTCTAAGTCGTCTTATATTGTGAGTTCTTCTTTTAGTAAATTGTATAGTTTTTATCATTTTAATAATTTAAAGTTGTTTATTATAGTATTTTTTATTTTATTTATCTTTATTTTGATTATTATAATATTCATAATAATTATATCATTAATAATAAGAATATTATTCCCAATAATAAGACACCCCCTTAGAATAGGGCTAATCTTAATTATACAAACAATCATTATTGCAATAATCAGAGGAATAATAATTAATATATTTTGATTTTCATACATCTTAATCATAACCATTCTTAGAGGAATACTCGTACTATTTATTTACATAGCAAGAGTGGCCTCAAACGAAAAATTCAATTCATCCCTGAAAACATCAATATGTATGATACTAATATTTTCTTTATCCATTATCCTCTCCTTTTTCGTGGACCAATTGGAAATAAAAAAAAACTGATCCCCGAAAAAGGAAAGTATTATGGATGCGGAATATCTTCTAACACTTAACAAGATATTTAACATTCATAATATATATATCATTGTTATAATAGTTACTTACTTATTCCTGACAATAATTGTTATTTCATACATTGTAAATGTACACGAAGGACCTCTCCGAATAAAGAACGGGGTCGTAGTTAAAAATAACATTTAATTTGCAATTAAAAAGTGCTTCC--ATAAAGCCTTCCTCAAAAGTAGTGAAGTAAAAT--TTACTTTTAGTTTCGACCTAAAATTAGGGCATAAGCCCCTTACTTTTTTAGTAGAAGCCAAAAC--AGAGGCCTTTCATTGTTAATGAAAAAATTGATTATAATAATCCTACTAAAAAAAAGTTAGTTTAAAATAGAAAACATAGCTTTGTCAAAGCTAAAATACTAATTT--AGTACTTTTTAGGCTTTATAGTCAATA----AGATGATATCAGACTGCAATTCTGAAGTAGTAT---TTTTACTAAAGCTTTATATTTTGGTGTATGGTGCACGGAGAATTTTGATTTCTCAGGATTTAGTTTAAATCTAAAAAATATAAATTTATATAGTTTATT--AAAAAACACTTCATTTTCAATGAAGAGAGGGGATTT----TCCCTATAAATAACTCTTTTAGTATAAAAAGTATATTTAACTTCCAATTAAAAGGTTTATTTAATAAAAAGAGTAATCTAAATAGTTTAA--TAAGAATAGTAATTTGTGGAATTACTGGTGC--ATTTAT---TGCTTTGGATCAATAAGGTGCCTGATAAAAGGACTATCTTGATAGGATAGATCATGTAGTAATATACCCTTATTAACTATTTTGGCAGATTAGTGCAGTAAATTTAGAATTTATTAATGTAGATTTTTCTACAAATAGTACTTAATGTGGCAGATTAGTGCAATGAATTTAAGCTTCATATATAAAGATTCCTCTTTCATTAAGACATTAAGTGACTGAAAGAAAGTAATGGTCTCTTAAACCAAAATATGGTAAGTAACGCATACCCTTAATGAAAAAAGATAAGCTAAGTAAAGCTATTAGGTTCATACCCTAATTATAGAGGTTATACCCCTCTTCTTTTTAACTTGGATAGCTTAAAATT-AAAGCTTAGTATTGAAGATACTACTATAAGTATATATTACTTTTCAAGTGCAGTAAGTAGTTTATTT--AAAATATTAATTTTGGGGATTAATGATGTGTATTTTTACTCTTTGCTGA-AGAGAATGAAGTA-TCTAAAAGAAGCTGCTAACTATCTTTTAAAGCGGTTAAATTCCGTTTTTCTCTT-AGTTAATTAGCTTAAGAAAAGCATGTATTTTGAAAATACAAAAGAAAGGTTCAATTCCTTTATTAACTTGTTTTAATAGTTTAAATA-AAAATAATGATCTTGTAAATCATAGATAGAAAATAATCTTTAAAACTAAAGCTTTAAGTTAAGAAAACTATTAACCTTCAAAGTTAAAATTATAAA-TTATA-TATAAGCTTTAGATGAGGTGGCTGAAATAT-AGGCGGTAAATTGTAAATTTATTTATGGTATC---TTACCCTTCATCACAAATTAAGGCTTAAGTAGCATTGTTATTTACATTAACATGGTAGTTGTGCAATTCAACTTAATTTGA
PF TTGGATGAGGAAGGTTTGATCTTTGCTTGAAAAATTTATACAAGGGTCGTTAAACATGTTAATTTTTGTGTGATCCAAATATCTCT-TAATGGGATTTTTAATTTATTCGCAGTTTTTTATTTTATTTTTTTAGGTAACTAAGAATTAGTCAATTTTTA-TAGTTCTGACAAAGTTTGTGCCAGCAGTCGCGGTTATACAATAAGAGCAAGTAAATTTTATTGGGGCTTACATTTAGGGTGAAAATTTTTA-AGTTTACATATTTT--TTTATCGGGTGAAATCGTTTAAAATATTTAAGTCTTATATT--TTTGATGTTGAATGTGAAATTTCATAGTGGGACTAGGATTAGATACCCTATTATTATGAAATGTTAAG-AGTTCTCTTGGTATTATTAGTTATGATCTTTAAATTAAAAGGATTTGGCGGTAATTTAGTCTTTTCAGAGGAACCTGCCCTGTAATTGATGATCCACGATGAATTTCACCTTATTTTAGCTTGTATACCTCTGTCATTGAATGTCTTAATAGGGTTAA-TTTTCTTTAATTTTTAATGGAACAAATGTCAAGTCAAGGTGCAGCAGTATTAAGGAAGAGGTGGGTTACAATAAAAATATTTATGGATATGGGATTGTAATAT-TTTCTTGAAATTGGATTTGAAAGTAATTTTTATTAATATATAATTTTGATTTAGGCTCTAAATTATGCACACATCGCCCGTCGCTCTCGTTATTT-AAAATGAGATAAGTCGTAACAAAGTAGGCCTACCGGAAGGTGGGCCTGGTAAGAAT-TAATAATTAATTTACTTTATTTATTATATTTTTTATTTTTATAGAAATAACTTTATTTTTAGTAAATTTTTTTGAAATAATTATTTTAGTGGTAGGAAATTGTACCGTATGGGTTTATTTATAATTAAATATAAGTAGTTTTATTTTAATGTACCTTTTGTATCAGGGTCGATTAATTATTTCTAATTATTTAGTTTTCCCGAAATTAGAGGAGATATTATTATATGTTAGTTAATGTGTTATAATTATTAATAATATAATAATAGTAATGAAAAGTTATTCGTCTCTAAATATCTGGTTTTCTGGGAATTGAATTTAATTCAGAGTTATTAAT-TTATTTTTTAATTTTAATTAAGGAATAATTTAT-ATCTTAAGATTTTTGGGGATAAGCTCAGAATTTAATT-TATAATC-TAATTAATATTTTAGTTTATGTAGGCTTGGAATCAGTCATCATTAAT-TTCGTTATAGATTATACTTTATTTTTATTTATTTTAT-TAGATTTAATTTTTTACTGGAATAAAACATTAAATTTAGGAATGTTTGTAATAATGATTGAATTAGTATATTTGTGAATTAAACTATAGTAATTCGGCAAATTTTGTGTTCGCCTGTTTAACAAAAACATGTCCTTTTGAAT--TTTATTTAAGGTTTAACCTGCCCAATGAGT--GTTTTAATGGCCGCGGTATATTAACCGTGCTAAGGTAGCATAATCATTTGTCTTTTAATTGAGGGCTTGTATGAAGGGTTGGACGAGGCACATGCTTTCTTTATT-TTAATTTTAAAATTTATTTTTTTAGTTAAAAAACTAAAATTTATCTGTGGGACGAGAAGACCCTATAGATCTTTATAATTTAAAATAACTATTCTTTTTGGTTTATTAAAAATTATAATTATTTTA---ATTTATTTGATTGGGGTGATTGCAGAATAAAAATAACTTCTGTTTTATATTTTCACGAATTAGTGTTCTAATGATCCATTTGTAGTGATTATAAGATTAAGTTACCTTAGGGATAACAGCGTAATTTTTTCGGAGAGTTCATATCGATGAAGGAGTTTGCGACCTCGATGTTGGATTAAAATAAGTATTAGGTGTAGCAATTTAATTACTAGGTCTGTTCGACCTTTAATATTTTACATGATCTGAGTTCAGACCGGCGCAAGCCAGGTCAGTTTCTATCTTCAGTTTAATTAATTATGTTTTAGTACGAAAGGACCAAATATAAGGAATAATTTTTATTTA-TTTGATTAATAATATGATAACTAACCTATTTTCAACATTTGACCCCTGCTCATCTGTATCCATATCACTTAATTGAATAAGAACATTTCTAGGATTTATTATAATCCCAGGAATATTTTGAGCGATACCATCACGATATAATTATATCATCTATACTATTTACAGAAAATTATATATAGAATTTAAAACCTTATTAGGCCCT------AAAAGAAAAGGAATTAAATTAATTTTCATTGGAACATTTATATTCATTCTATTTAATAATATATTAGGACTTTTACCCTATGTATTTACAAGAAGTAGACATTTAATTTTTACTCTTACCTTAGCATTACCAATATGATTATCATTAATATTATTTGGGTGATTAAACAACACTCAACATATATTTGCCCATTTAATTCCAGAAGGAAGACCTGCAGTTTTAATACCATTTATGGCATGTATTGAAACAATCAGAAACATTATTCGACCAGGATCATTAGCAGTACGATTAACAGCAAATATAATTGCAGGACACTTATTAATGTGTTTACTAGGAAATAATATAACA---GAAGCAACAACTATAATTCCATTAATTATAAGAATCCAAATTATTCTTATATTATTCGAAACAGCCGTTTCATTAATCCAAGCTTACGTATTTTCTATTTTAAGCACGTTGTATACTTCTGAAGTAATTTATGAAAATACACAGAAACCACCCATTCCATTTAGTAGATTAATACCACAAATAGCACCTTTATGATGGTCAATTTTATTCTTAACCTTCCTAACATCATTCTTAATAGTATGCATTATTATACATTTCCAAAATACACTAGAACCCATTAAAAGAGATAATAAAATAATTAAAGTAAATTCAATAAATTGAAAATGAATGAACAAATGATTTTATTCTACAAACCACAAAGATATTGGAACTTTATATTTTTTGTTTGGAGCCTGAGCAGGAATAGTAGGGACATCTCTCAGATGATTAATTCGTATTGAGTTAGGTCAACCAGGGTCTTTTATTGGTGATGATCAAACTTATAATGTTGTTGTAACTGCACATGCATTCGTAATAATTTTCTTCATGGTTATACCAATTATAATTGGAGGATTCGGTAACTGATTAGTACCCCTTATAATTGGAGCACCAGATATAGCATTCCCCCGAATAAATAACATAAGATTCTGATTATTACCCCCATCACTAACACTATTACTAGTAAGTAGAATCGTGGAAAGAGGTGCAGGGACAGGATGAACAGTTTATCCACCATTATCTAGAAATATCGCCCACAGAGGTGCATCTGTAGATTTAGCAATTTTTAGATTACATTTAGCAGGAGTTAGATCAATTCTGGGAGCTGTAAATTTTATTTCAACAATTATTAATATACGACCTAAGGGAATAACTATAGAACGAATTCCTTTATTTGTATGATCAGTAGGAATTACTGCATTATTATTATTATTAAGATTGCCTGTACTAGCAGGAGCAATTACAATATTACTGACCGATCGTAATTTTAATACCACATTTTTTGACCCTGCCGGAGGAGGAGACCCAATCTTATATCAACATTTATTTTGATTTTTTGGGCACCCAGAAGTTTATATTTTAATTTTACCAGGATTTGGGCTGATTTCTCACATTATCGCTATAGAAACAGGAAAAGCAGAACCCTTTGGGTCATTAGGTATAATTTATGCAATATTAGCTATTGGATTATTGGGGTTTATTGTATGAGCACATCACATATTTACAGTAGGAATAGATGTTGATACCCGAGCATATTTTACTTCAGCAACTATAATTATTGCTGTACCTACAGGAATTAAGATCTTCAGATGATTAGCAACCCTGCATGGAAGATTAATTAATTGATCCCCAAGAATTATTTGAGCCATGGGATTTGTTTTCTTATTCACAATCGGAGGATTAACTGGTGTTATTTTAGCCAATTCATCAATTGATATCACATTACATGACACTTACTATGTTGTCGCCCACTTCCACTATGTCCTTTCAATAGGTGCAGTATTTGCAATCATAGGGGGTGTGATTCAATGATTCCCCTTAATTACAGGAATAACCCTTAATCCAAGATGATTAAAAACACAATTCTTTATTATATTTGTAGGAGTAAATTTAACATTCTTTCCTCAACATTTCCTAGGATTGGCAGGAATACCCCGACGATATTCAGATTACCCTGATAGTTACACTTGTTGAAATACAATCTCAACGATTGGTAGATCTATTTCAATTATTGGAATTATATTATTTATTTTTACCTTATGAGAGGCATTTGTATCAAAACGACAAATCTTATTTTCTGAAAGCATGCCCTCTAATATTGAATGATTACAAAAATATCCACCAGCCGAACATTCATACTCAGAATTACCTATTTTAACAGCATCT---ATCGCAACATGATCTAACCTAGGACTCCAAGATGCAAACTCACCTATTATAGAGCAATTAATTATATTCCATGACCATGCAATAATAATTCTTGTTATAATTACAATTTTAGTAGCCCATATAATAATTACATTAATATTTAATAAAATTATTAATCGAAACCTTTTAGAAGGACAAACAATTGAATTAATCTGAACAATCGTCCCAGCAATTACATTAATTTTTATTGCCCTACCCTCATTGCGAATTTTATATTTAATGGACGAAGTTAATAACCCATTAGTTACAATTAAAGCTATTGGACACCAATGATATTGAAGTTATGAATATTCAGATTTCAAAAATATTGAATTTGATTCTTATATAAAACCAACAAATGAATTAGAACTAGAAGACTTTCGCCTCTTAGATGTAGATAACCGAGTGATTCTACCTATAAAAACACCCGTACGAATCCTAGTAACATCAAGAGATGTAATTCACTCTTGAACCATTCCAAGAATTGGAGTTAAAATTGATGGAACTCCTGGACGACTCAATCAAGGTAGATTTACTTTATTACGACCTGGAATTTTATTCGGACAATGTTCTGAAATTTGTGGAGCAAACCATAGATTTATACCTATTGCTATTGAAAGAGTGTCTACCGAATGTTTCCTAAACTGAATAAAGAATTAT---ATGAAAATACACAGAAACCACCCATTCCATTTAGTAGATTATAGACCTTGACCACTAACAGGATCAATTGGGGCAATAACATTAACCTCAGGAATAATTATATGATTCCATAAAAATAATATATTATTATTCTTCCTAGGAATCCTTATTTTAAGACTTACGATAATTCAATGGTGGCGGGATATTTGTCGAGAGGCAACATATCAAGGTAAACACACATCGCCCGTAGTAAGAGGATTAAAATGAGGAATAATCCTATTTATTATTTCAGAAGTATTTTTCTTTGTATCATTCTTTTGAGCATTCTTCCATAGAAGACTATCCCCTACTGTAGAAATTGGTATAACATGACCTCCTAAAGGAATTATAACATTCGACCCAATAAACATTCCATTATTAAATACAATAATTCTCTTATGTTCAGGAATTACTGTGACATGGGCACACCATAGATTAATAGAAAGAAAACACTCACAAACAACACAAGCACTATTCTTAACCGTAATCTTAGGATTATATTTCACAATATTACAAGCATATGAATATTATGAATCAAGATTTGCTATTAGTGATTCAATTTATGGATCATGTTTCTTTATAGCTACAGGATTCCACGGAATTCACGTCATTATTGGAACAACATTCCTTGCAATCTGTTTAATACGACATATTATGTGTCATTTTTCCTCAAAACACCACTTCGGATTTGAGGCAGCCGCATGATACTGACACTTTGTAGATGTTGTATGATTATTCTTATATATTTCAATCTACTGATGAGGTAGTATGAACAAACCTATCCGAAAAACTCACCCCCTATTTAAAATTATTAATGGGTCATTAATTGATTTACCTGCACCCTCCAATATTTCCTTATGATGAAACTTCGGATCATTATTAAGAATATGTTTAATAATTCAAATCATTACAGGAATCTTCTTGGCAATACATTATACATGCGATATTGAAATAGCATTTAAAAGAGTCGTCCACATCTGCCGAGACGTAAATAATGGATGATTATTACGAAATATTCATGCAAATGGGGCCTCATTATTTTTTATATGTTTATATTTACACATTGGACGAGGTGTTTATTATGGGTCCTATAAATTATTCATAACATGAATAGTAGGAATTGTAATATTATTTTTAATTATAGGAACAGCATTCCTAGGGTATGTTTTACCATGAGGACAAATATCATTATGAGGTGCTACAGTTATTACTAACCTATTATCTGCTGTTCCTTATTTAGGAAGAGATTTAGTTAAATGATTATGAGGAGGATTCTCCGTAGATAACGCAACATTAACACGATTCTTTGCCCTACATTTTTTATTACCATTCATTATTGCAGCATTTACAATAATTCATTTATTATTTTTACACCAAACAGGATCAAACAACCCATTAGGTACTAATTCAAATTTAGACAAAATCCCATTCCACCCCTACTATTCAATTAAGGACCTAATAGGAGTTAGAGTGACATTATTATTATTTATTATATTAAATCTATTAGAACCACGATTATTAGGAGATCCTGAAAATTTTATTCCAGCAAATCCCCTAGTAACACCGGTTCATATTCAACCTGAGTGATATTTCCTATTTGCATATGCAATTTTACGATCAATCCCTAATAAGTTAGGAGGAGTAATTGCAATAGTTATAGCAATTGCTATCATCGCAATTTTACCTATTACAAATAAAAGAAAATATCAGGGAAATGCATTCTACCCTATAAGCCAATTTATATTCTGATCTTTAACTACTACAATAATCCTATTAACATGAATTGGGGCACGACCTGCTGAAGAACCATATATTTTTACAGGACAAACATTAACAGTAATTTATTTCTCCTACTTCATTATTAACCCTGGACTCCTAATTTTATGAGATAAATTGACAGACATAGTAGTGTTTTTAGTTCCCTACTTAATTACAGTAATTTTTGTTTTGGTTTCTGTAGCTTTTGTTACTTTATTAGAACGTAAGGTATTAGGTTATATTCAACTTCGTAAGGGTCCAAACAAAGTTGGTTTAATAGGCTTATTGCAGCCTTTTTCTGACGGTATTAAATTATTTTTTAAGGAACAGACTTATCCTTATTTATCTAATTTTTTAGTGTATTATTTTTCTCCTGTTTTTATATTATGTTTGTCAATAGTTTTATGAACCTTATTTCCTTATTTAGTAAATGTATATAATTTTAATTTTGGTGTTTTATTTTTTTTATGTTGTACTGGTATGGGTGTTTATGGGGTCCTTTTATCGGGCTGGAGATCAAATTCTAATTATGCTCTTTTAGGGGGTCTTCGATCGGTTGCCCAAACTATTTCTTATGAAGTAAGAATGGCGTTAATTATAATTTGTTTTTTAATTTTTGTTTTTAGTTTTGATTTTATAGATTTTATAATGTACCAAGGGGGTATTTGATTTGTTTTTCTCTCCCTTCCTTTGTTCTTTTGTTGATTTTCTTCCTGTTTGGCAGAAACAAATCGATCTCCTTTTGATTTTGCTGAAGGGGAGTCAGAACTTGTTTCAGGCTTCAATGTTGAATATAGAAGAGGTGGGTTTGCTTTTATTTTTTTATCAGAATATATAAATATCATTTTTATAAGACTTTTAACTTGTATTATTTTTTTAGGTTGTGATGTTTATTCATTGTTTTTTTATATTAAGTTAACTTTTGTTATTTTTATATTTATTTGGGTTCGGGGCAGATTACCTCGTTATCGTTATGATAAATTAATATATTTAACTTGGAAGGTTTTCCTCCCTCTTTCTTTGAATTACTTATTATTTTTTTCAGGGTTTCTTATAATAATATTATTTTTAATAGGAATGCCAAATATTAGAAAATTATTATTTTCAGGGACCCTTATCACTGGGACAATTCTTGTGTTAAGATCAGAAACATGATTAGGTATATGAATAGGATTAGAAATAAATATACTAAGATTTATCCCAATTATGTTTAAAAGAAAAAAAACAAGATCCGCTGAGAGATGTATAATTTATTTCTTAACCCAAAGAATTGGGTCTATCTTAATATTAATGTTAGTGTTAACTAATTCATCGCTCATAATGCTCCCTTATGCAGTTGATGAATTAGTTAATACTATATTAGTATTTAGTATGGCCGTTAAATTAGGCATCCCTCCCTTCCATTTTTGATTTCCGGAAATTATTAAAAAAATAGAATGGGCAGAAAGCTTAATTCTTATAACATGACAAAAAATTGCGCCATTAACCATCTTATCTTACTTGTTCCCAGAAACAATTATTGCCCCAATTCTAATTATAACTTCTACTCTCGTCGGGGCAATTGGCGGACTCAATCAAACCTCCACCCATAAAATTATAGCATTTTCATCAATTAATCATATAGGATGAATAATTGCATGCATAAGGCTCAATAATACCTTATGAATAAGATATCTTGTAATTTATTCAATTATCTTAACAATAATGATTTTTATTTTCAATAAATATTCTATATCATATATTAATCAATTAAATTTAAGATCTAGA---TTTTCAGAAAAAATATTAATTATTATTTTATTTTTAAGATTAGGAGGACTACCCCCATTTTTAGGATTCCTCCCTAAATGAATAGTAATTCAAACTATAGTTATTTCTAACACATTTCCAACATTAATTATTATAATTTTATCTTCATTAATTACACTATTTTATTATCTCCGATTAATTAGATCTAATTTATTAATTAATTCTCCTGCATGAAAATGAAACATTACTTCAAGATATATTTTACAGCCTAAATGAAGAATTTTCATAATTATATTAAATCTTGCTCTCCCTATAATTCTAGTTCTTAATTTTATTATTATAATTATAATTTCAACACTCCTAGCACTTGTAATTTCATTAATTTTAATAATAGCATGCACATTAATTGCAAAAAAATCAATTCTAGACCGAGAAAAAATATCACCATTCGAATGCGGTTTCGATCCTAAAAGATCATCACGCATGCCCTTTTCAATTCAATTCTTTTTAATTGCAGTACTATTTTTAATCTTCGACATTGAAATTGTTATTATCTTACCAATAATTATCACATTAAAGTCAAGAAGACTTATTATATGAATAATTACAGTTACTGTATTTATTTTTATTCTTATTGCCGGACTATACCACGAATGAAATAACAGAGTACTCGAATGAGCAAAAATGGTAAGAATATTATTGTTTGTTTTATTTTTGGTCCCCTTATTATTTTGTTCTTATTGATGATTATTTTGTTTATGTCTGGTTGTTGGTTTTTTTTATTTTTTTAATATGTTTTGGTTTAATAGTTATTATAGAATAATTAGATATTCTTTGGGAGGGGATACATTATCTATAAGTTTAATTTTTTTGAGATTTTGAATTGTATTTTTAATGTTGGTTGCTAGATTTATAGTTTATCGGGACCATAATTATCATGTTGAGTTTATTTTAGTGAATTTATTTCTTTTATTATTTTTGATTTTATCTTTTAGAGCTATAAATATTCTTGTTTTTTATTTGTTTTTTGAATCTTCTTTAATTCCTACATTGTTTTTAATTTTTGGTTGGGGTTATCAGCCCGAGCGTTTGAGAGCTGGTTTTTATCTTCTTTTTTATACTTTATTTGCTTCTCTTCCTTTATTATTATGTATTTTTATAATTAATAAGGGTTCTATAACTTTATTTTATTTTTTGATTGAGGTTGATTGTAATTTTTATATTTATATATCTTTGATTGGTGCATTTTTAATTAAAATGCCTATGATTTTTGTTCATTTTTGATTACCAAAGGCTCATGTTGAGGCTCCTATTTCTGGTTCTATAATTTTGGCTGGTGTTTTGTTGAAGTTAGGTGGTTATGGGTTGATGCGGGTCTTTTATTTTATTTATTCTTATTCTTTTTTTTATAGTTATATCTGGATTGGTTTGAGATTATACGGCTCTGTGTTGGTAGGTGTTTTATGTTTATTTCAGGTTGATATTAAATCTATAATTGCTTATTCTTCAGTTGCTCATATAGGGTTGGTTTTATGTGGTATTATATCTTTAAATTATTGAGGTCTTTGTGGTTCTTTAATTTTAATAATTGGCCATGGTCTTTGTTCTTCAGGTTTATTTTGTTTAGCTAATATTATTTATGAGAAATTAAATAGACGAAGTTTTTTAATTAACAAGGGTTTATTATGTTTTATGCCTTCTTTATCTTTATTTTGATTTATTCTTAGAGCCAATAATATGGCTTCTCCTGTTTCTTTAAATTTATTAGGTGAAATTATGTTGATTAATAGAATTATAGGTTGAAGAAGTTTGGGGTTTTTATTTTTAGGTTTGTCTTCTTTTTTGAGTTGTTGTTATAGAATTTATTTATTTTCTTATGTGCAACATGGTTCTTTTTATAGTGGTATTGTAAAGTTTAATTCTGTTACTGTTCGTGAATATTCTTTAATTTTACTTCATTTAGTTCCTTTAAATATTGTTGTTTTAAGGTCTGATATTTTTGTTCTTTGATTA---ATGAAT---TTTTTTTTGTTTGTTATTTGGTTTATATTTTTTTCTGGTTTATTTGTTTTTTGTTCTATACGTAGGCATTTATTATTAACTTTATTAAGTTTGGAATTTTTATCTATATGTTTATATATCTCTATGTTTTCTTTTTTATTTACTCATAATTTTTCTTATTATTTTTTATTAGTTTATTTGGTTTTTGTTGTTTGTGAAGGTGTTTTGGGTTTGGGTATTTTAATTTCTATAATTCGTAGACATGGTAATGATTATATTTCTGGGTTGTCAATTTTAGGATGGATTGTAGGGATAGTTTCTTTATATATTTTAGGGGGATTTTTATTATTACTATTTGGTATATTTTTTGTTTTAATTGGAATTACTTTTTTAGTAAATGATTATATAATTTTTTTGGATTGGGAGTTTTTGAGTTTGAATAGAACTTGTATAACTATAACTTTATTTTTTGATTGAATGTCTTTAATCTTTGTTGGTTGTGTTTTTTTAATTTCTTCTATAGTTATTTATTATAGAGATTCTTATATATCTTCTGATAACGATAGGGTTCGTTTTTATTTTCTTGTTTTTTTATTTGTTATATCTATAATAATAATAATTATTAGTCCAAATTTAATTAGAATTTTAATTGGTTGAGATGGTCTCGGCCTTGTCTCTTATTGTCTGGTAATTTACTTTCAGAATTATAAATCTTACTCTGCAGGTATATTGACTATTTTAACTAATCGTATTGGTGATGTTGCTATTTTGTTGGCTATTGCTTGAATAATTAATTTTGGTAGTTGACATTATATTTTTTATATTTATTCTTGAGATTCTTGGTGTTATTTTCTTGTTTTTTTAATTGTTCTGGCTGGTTTTACTAAAAGAGCTCAAATTCCTTTTTCTTCTTGATTACCTGCTGCTATGGCAGCTCCTACTCCAGTTTCTTCTCTTGTTCACTCTTCTACTTTAGTTACTGCTGGGGTTTATTTACTAATTCGTTTTTCGCATATATTTAATAATTTGGATTGTTCTTTTTTATTAATGTTTAGTATATTAACTATATTTATGTCTGGTTTGGGTGCTAATTTTGAATATGATATAAAGAAAATTATTGCGTTGTCTACTTTAAGTCAACTTGGTTTAATAATATCTATTTTATTTATGGGTTTTCCTTTATTAGCCTTTTTTCACCTCTTAAGTCATGCTTTTTTTAAGGCTTTGCTTTTTTTGTGCGCAGGTTTAATTATTCATAGTATAAGTGATTCTCAGGACATTCGTCATATAGGTTGTGTAGTTAACCAGCTTCCTTTTACTTGTACTTGTTTTATAATTTCTAATTTTTCTTTATGTGGCTTGCCTTTTATGTCTGGGTTTTATTCTAAGGATATTATTTTGGAGATGGTGATAACTTCTTCTTATAATTTTTTTGTTTTTTTAATTTTTTTTATTTCAGTGGGTTTAACTGTTTCTTATAGTGTACGTTTAGTTTATTATTGTTTATCTTTTAATATGAATTTATATGTTTGTCAGAATTATTGTGAGGATAGTTTAATAATGAAGTCTATGGTTTTATTAACTATTCTTTCTGTTTGTGGTGGAAGTATTTTAAGTTGATTTTTATTTTCTTTTCCTATTTTAGTTGTTTTACCCCTGGGTTTAAAAATAATGCCTTTGATTTTTATTTTGTTTGGTGGTTGACTTGGTTATGAACTTTCTTTTTCTAATTATTTTACTAGGGTTTATTCATTGCGTTATTATTTTATTTCTTTTTTTAGAGGATCTATGTGATTTATACCTTTTTTTAGAACTTTTATAGTTAGAGGTCCTTTTTTATCTCTTTCTAAGAATTATTATGAAGTAATGGATTCGGGTTGGGGTGAATATTTTATTTCTAAGTCGTCTTATATTGTAAGTTCTTCTTTTAGTAAATTATATAGTTTTTATCATTTTAATAATTTAAAATTGTTTATTATAGTATTTTTTATTTTATTTATTTTTATTTTGATTATTATAATATTCATAATAATAATATCGTTAATAATAAGAATACTATTCCCAATAATAAGACACCCCCTTAGAATAGGATTAATCTTAATTATACAAACAATCATTATTGCAATAATCAGAGGAATAATAATTAATATATTTTGATTTTCATATATTTTAATCATAACTATTCTTAGAGGAATGCTTGTGTTATTCATTTACATAGCAAGAGTAGCCTCAAACGAAAAATTCAATTCATCCCTGAAAACATCAATATGTATGATACTAATATTTTCTTTATCCATTATCCTCTCCTTTTTCGTGGACCAATTAGAAATAAAAAAAAACTGATCCCCGAAAAAGGAAAGTATTATGGATGCGGAATATCTTCTAACACTTGGCAAGATATTCAATATTCATAATATATATATCATTATTATAATGGTTACTTACTTATTCCTGACAATAATTATTATTTCATACATTGTAAATGTACACGAAGGACCTCTCCGAATAAAGAACGGGGTTGTAGTTAAAAATAACATTTAATTTGCAATTAAAAAGTGCTTCC--ATAAAGCCTTCCTCAAAAGTAGTGAAGTAAAAT--TTACTTTTAGTTTCGACCTAAAATTAGGGCATAAGCCCCTTACTTTTTTAGTAGAAGCCAAAA---AGAGGCCTTTCATTGTTAATGAAAAAATTGATTATAATAATCCTACTAAAAAAAAGTTAGTTTAAAACA-AAA-CATAGCTTTGTCAAAGCTAAAATACTAATTT--AGTACTTTTTAGGCTTTATAGTCAATG----AGATGATATCAGACTGCAATTCTGAAGTAGTAT---TTTTACTAAAGCTTTATATTTTGGTGTATGGTGCACAGAGAATTTTGATTTCTCAGGATTTAGTTTAAATCTAAAAAATATAAATTTATATAGTTTATT--ACAAAACACTTCATTTTCAATGAAGAGAGGGGATTT----TCCCTATAAATAACTCTTTTAGTATAAAAAGTATATTTAACTTCCAATTAAAAGGTTTATTTAATAAAAAGAGTAACTTAAATAGTTTAA--TAAGAATAGTAATTTGTGGAGTTACTGGTGC--ATTTAT---TGCTTTAAGTCAATAAGGTGCCTGATAAAAGGACTATCTTGATAGGATAGATCATGTAGTAATATACCCTTATTAACTATTTTGGCAGATTAGTGCAGTAAATTTAGAATTTATTAATGTAGATTTTTCTACAAATAGTACTTAATGTGGCAGATTAGTGCAATGAATTTAAGCTTCATATATAAAGATTCCTCTTTCATTAAGACATTAAGTGACTGAAAGAAAGTAATGGTCTCTTAAACCAAAACATGGTAAGTAACGCATACCCTTAATGAAAAAAGATAAGCTAAATAAAGCTATTAGGTTCATACCCTAATTATAGAGGTTATACCCCTCTTCTTTTTAACTTGAATAGCTTAAAATT-AAAGCTTAGTATTGAAGATACTACTATAAGTATATATTACTTTTCAAGTGCAGTAAATAGTTTATTT--AAAATATTAATTTTGGGGATTAATGATGTGTATTTTTACTCTTTGCTGA-AGAGAATGAAGTA-TCTAAAAGAAGCTGCTAACTATCTTTTAAAGCGGTTAAATTCCGTTTTTCTCTT-AGTTAATTAGCTTAAGAAAAGCATGTATTTTGAAAATACAAAAGAAAGGTTCAATTCCTTTATTAACTTGTTTTAATAGTTTAAATA-AAAATAATGATCTTGTAAATCATAGATAGAAAATAATCTTTAAAACTAAAGCTTTAAGTTAAGAAAACTATTAACCTTCAAAGTTAAAATTATAAG-TTATA-TATAAGCTTTAGATGAAGTGGCTGAAATAT-AGGCGGTAAATTGTAAATTTATTTATGGTATC---T-ACCCTTCATCACAAATTAAGGCTTAAGTAGCATTGTTATTTACATTAACATGGTAGTTGTGCAATTCAACTTAATTTGA
PL TTCTCTGGAGAAG-TTTGATCTTTGCTTAAGAAATTTACTCTAAGGTCGTTAAACATGTTAATTTTTGTGTGATTTTTATCT-TCT-TGAGGAGATTTTTGTTTTATTCGCAGTTTTTTATTTTATTTTTTTAGGAAACTAAGAATTAGTCAATTTTTA-TAGTTCTGACAAAGTTTGTGCCAGCAGTCGCGGTTATACAATAAGAGCAAGTAAATTTTATTGGAG-TTACATCTATGATGAAATTATTTA-AGTTTATGTATTTT--TTTATCGGGTGAAATCGTTTAGGATATATAAGTCTTATATT--TT-GATGTTGAATGTGAAATTTTGTAGTGGGACTAGGATTAGATACCCTATTATTATAAAATGTTAAG-AGCTCTCTTGGTATTATTAGTTATGATCTTTAAATTAAAAGGATTTGGCGGTAATTTAGTCTTTTCAGAGGAACCTGCCCTGTAATTGATGATCCACGATAGATTTTACCTTATTTTAGCTTGTATACCTCTGTCATTGAATGTCTTAATAGGGTTAA-TTTTCTTTGATTTTTAATGAAGTTAATGTCAAGTCAAGGTGCAGCAGTATTAAGGAAGAGGTGGGTTACAATAAAGATATTTATGGATTGGGAGTTGAAACAC-TCTCTTGAAATTGGATTTGAAAGTAATTTTTATTAATATATAAATTTGATTTATGCTCTAAATTATGTACACATCGCCCGTCACTCTCGTTATTTTAAAATGAGATAAGTCGTAACAAAGTAGGCCTACCGGAAGGTGGGCCTGGTAAGAAT-TAATAATTAATTTACTTATTTATTTAAATTTTATATTTTCATAGAAATAACTTTTATTTTAGTAGATTTTATCGAAATAATTGTTTTTGTGGTAGTAAATTGTACTGTATAGGTTTATTTTTAATTAATTATAAGTAGTTTTATTTTAATGTACCTTTTGTATCAGGGTTGATCAATTTTCTTTAATTATTTAAATTTCCCGAAATTGGAGGAGATATTATTATATGTTAGTTACTGTATCATAATTATTGATAATATAATAATAGTAATGAAAAGTTATTCGTTTCCAAATATCTGGTTTTCCAGGAATTGAATTGAATTCAGAATTATAATTATTATTTTTTAATTTAAATTTGAAAATTAATTGTGATTTTAAGATTTTTGAGGATAAGCTCAGGATTTTTCT-TATAATT-TAATTTAATATTTAGTTTTTGTAGGCTTGGAATCAGCCATCATTAAT-TTCGTTATAGATTATTCTTTTATTTTTTTTATTTTAT-TAAATTTAATTTTTTACTGGAATGAAACATTAAATTTAATTATGTTTGTAATAATGATTAAATTAGTATATTTGATAATTAAAATATAGTAATTCGGCAAATTATGTGTTCGCCTGTTTAACAAAAACATGTCCTTTTGTATATTTTATTTAAGGTTTAACCTGCCCAATGAGT--GTTTTAATGGCCGCGGTATATTAACCGTGCTAAGGTAGCATAATCATTTGTCTTTTAATTGAGGGCTTGTATGAAGGGTTGGACGAGACACATGCTTTCTTTATT-TTACTTTTAAAATTTATTTTTTTAGTTAAAAAACTAAAATTTATCTGTGGGACGAGAAGACCCTATAGATCTTTATATTTTATAATTATTGTTTTTTCTGGTTTATTATAA-TTATAATAATTTTA---ATTTATTTAATTGGGGTGATTACAGAACATTAATAACTTCTGTTTTAAAATTTCATTAATTAATGTTTAAATGATCCATTTATAATGATTATAAGATTAAGTTACCTTAGGGATAACAGCGTAATTTTTTCGGAGAGTTCATATCGATGAAGGAGTTTGCGACCTCGATGTTGGATTAAAATAAGTATTAGGTGTAGCAATTTAATTACTAGGTCTGTTCGACCTTTAATATTTTACATGATCTGAGTTCAGACCGGCGTAAGCCAGGTCAGTTTCTATCTTCAGTTTAATTAATTATATTTTAGTACGAAAGGACCAAATATGAGGAATATTTTTTATTAAGTTTGATTTATAATATGATAACTAACCTATTTTCAACTTTTGATCCCTGTTCATCTATTTCAATATCAATTAATTGAATTAGAACATTCCTAGGTTTTATTTTAATTCCAAGAATATTTTGAGCCATACCATCACGATACAATTATATTATTTATTCTATTTATAGAAAATTATACCTAGAATTTAAGACCCTTTTAGGACCT------AAAAGAAAGGGAATTAAATTAATTTTTATTGGAACATTTATATTTATTCTATTTAATAATATAATAGGACTATTGCCATATGTTTTCACAAGAAGAAGACATTTAATCTTTACTTTAACCCTTGCACTACCTATATGATTATCTTTAATATTATTTGGGTGAATTAATAATACTCAGCATATATTTGCCCATTTAATCCCAGAAGGAAGTCCAGCAGTCCTAATACCATTTATGGCCTGCATTGAAACAATTAGAAATATTATTCGACCAGGATCATTAGCAGTTCGATTAACAGCAAATATAATTGCAGGACACTTACTTATATGCTTATTAGGAAATAACATGACA---GAGGCCACACTAGCAATTCCTTTAATTATAAGAATTCAAATTATCCTTATAATATTTGAAACTGCTGTCTCATTAATTCAAGCTTATGTATTTTCTATTTTAAGCACATTATACACTTCTGAAGTAATTTATGAAAATACACAGAAATCACCCTTTTCATCTAGTAGATTAATTCCGCAGATAGCTCCTTTATGATGATCGGCCCTATTTTTAACCTTCCTGATATCCTTTATAATAATATGTATTATTATACACTTCCAAAACACACAAGAACCTTTAAAAATAGATAGTAAAACAATTAAGGTAAGCATAATAAATTGAAAATGAATGAATAAATGACTTTACTCTACAAACCACAGGGATATTGGGACTTTATATTTTTTGTTCGGAGCCTGAGCAGGAATAGTAGGAACATCCTTAAGATGATTAATTCGAATTGAGCTAGGACAACCAGGATCTTTTATTGGAGATGATCAAACTTACAATGTTGTTGTAACTGCACATGCATTTGTAATAATTTTCTTTATAGTTATACCTATTATAATTGGAGGATTCGGTAACTGATTAGTTCCCCTTATGATTGGGGCGCCTGATATGGCATTCCCTCGAATAAATAACATAAGATTTTGATTATTACCACCATCACTTACATTATTATTAGTTAGAAGAATTGTAGAAAGTGGGGCAGGGACAGGATGAACAGTATATCCTCCATTATCAAGTAATATTGCTCACAGAGGAGCATCAGTAGATTTGGCTATTTTTAGACTCCACTTAGCAGGTGTTAGATCAATTCTAGGAGCAGTAAACTTTATTTCAACAATTATTAATATACGACCTAGGGGTATAACTATAGAACGAATTCCTTTATTTGTTTGATCAGTAGGAATTACTGCACTTTTACTACTACTTAGACTACCTGTTCTAGCAGGAGCAATTACTATATTATTAACTGATCGTAATTTTAACACTACTTTTTTTGACCCAGCAGGGGGTGGAGATCCAATTTTATATCAACATTTATTCTGATTCTTTGGACACCCTGAAGTTTATATTTTAATCTTACCGGGATTTGGATTAATTTCCCATATTATTGCAATAGAAACAGGAAAGACTGAACCATTCGGGTCATTAGGAATAATTTATGCAATATTAGCCATTGGACTTTTGGGGTTTATTGTATGAGCACATCATATATTCACAGTAGGTATAGATGTAGATACCCGAGCATATTTCACATCAGCAACAATAATTATTGCTGTCCCTACAGGAATTAAGATCTTTAGATGACTTGCCACCCTACACGGAAGACTAATTAACTGATCACCAAGAATTATTTGAGCAATAGGATTTGTATTCTTATTTACAATTGGGGGGCTAACTGGGGTAATTTTAGCTAATTCATCAATTGATATTACCTTACATGATACTTATTATGTTGTAGCTCATTTTCACTACGTCTTGTCCATGGGTGCTGTATTTGCAATTATAGGAGGAGTAATCCAATGATTCCCCTTAATTACAGGAATAACATTAAATCCAAGATGATTAAAAACACAATTCTTCATTATATTCGTAGGAGTAAATTTAACATTTTTCCCACAACACTTCCTAGGATTAGCTGGTATACCTCGACGATATTCTGATTACCCAGATAGATACACATGCTGAAATACAATCTCCACAATTGGAAGATCAATTTCAATTATTGGAATTATATTATTTATTTTTACTTTATGAGAAGCTTTTGTATCAAAACGACAAATCTTATTTGCTGAAAGTATACCATCTAATATTGAATGATTACAAAAATATCCCCCAGCAGAACATTCATATTCAGAATTACCAATCTTAACAGCATCT---ATCGCAACATGAGCTAATCTTGGACTTCAGGACGCAAATTCCCCAATTATAGAACAATTAATTATATTTCATGATCATGCAATAATAATCCTTGTTATAATTACAATTTTAGTTGCCCATATAATAATTACACTTATATTTAATAAAACAATTAACCGAAACCTTTTAGAAGGACAGACAATTGAATTGATCTGAACAGTCGTACCAGCAATCACTTTAATCTTTATTGCTTTACCTTCATTACGAATTCTTTATTTAATAGACGAAGTAAATAACCCATTAGTAACTATTAGGGCAATTGGACATCAATGATATTGAAGTTATGAATATTCAGATTTCAAAAATATTGAATTTGATTCTTATATAAAACCAACAAATGAATTAGAAATAGGTGATTTTCGGCTATTAGATGTAGATAATCGAATTATCTTACCTATAAAGACCCCAGTACGAATCCTTGTAACATCAGGAGATGTTATTCACTCATGGACTATCCCGAGAATCGGTGTTAAAATTGATGGGACTCCTGGACGACTTAATCAAGGTAGATTTACCTTATTACGGCCAGGGGTTGTATATGGACAATGTTCTGAAATTTGCGGAGCAAACCACAGATTTATACCCATTGCTGTAGAAAGAGTGTCAACTGAATGCTTCTTAAACTGAATAAAAAATTAT---ATGAAAATACACAGAAATCACCCTTTTCATCTAGTAGATTATAGTCCTTGACCACTAACAGGATCAATTGGTGCAATAACCTTAACCTCAGGTATAATTATATGATTTCATAAAAATAATATATTATTATTCCTTTTAGGAAATCTTATCTTAATACTTACAATAATTCAATGATGACGAGATATCTGCCGAGAAGCAACATATCAAGGTAAGCACACATCACCCGTAGTTAGAGGACTCAAATGAGGAATAATTTTATTTATTATTTCAGAAGTATTTTTCTTCGTCTCTTTTTTCTGAGCATTCTTCCACAGAAGATTATCACCTACAGTTGAAATTGGAATAATATGACCTCCAAAAGGAATTATAACATTTGACCCAATAAATATTCCATTATTAAACACAATAATTCTTCTATGTTCAGGAATTACTGTTACATGAGCACATCATAGATTAATAGAAGGAAAGCATTCACAAACTACACAAGCTCTATTTTTAACTGTAACTCTGGGATTATACTTCACTATACTTCAAGCATATGAATATTATGAATCAAGATTTGCTATTAGCGATTCAGTTTATGGGTCATGCTTTTTTATAGCTACAGGATTCCATGGAATTCACGTCATCATTGGAACAACATTTCTTGCAATCTGCTTAATACGACACATCTTATGTCACTTTTCTTCTAAACATCACTTTGGATTTGAGGCAGCTGCATGATACTGACACTTTGTAGACGTTGTATGATTATTCCTGTATATTTCAATCTATTGATGAGGTAGTATGAATAAACCTATCCGAAAGACCCACCCCCTATTTAAGATTATTAATGGATCACTAATTGATTTACCTGCACCATCTAATATTTCCTTATGATGAAACTTTGGGTCATTATTAAGTATATGCTTGATAATTCAAATTATTACAGGAATCTTTTTGGCAATACACTACACTTGTGATATTGAAATAGCATTTAAAAGAGTTGTACACATTTGTCGAGATGTTAATAACGGATGATTACTCCGAAATATTCATGCAAATGGAGCTTCACTATTCTTTATATGTTTATATTTGCATATTGGACGAGGAGTTTATTATGGATCTTACAAGTTATTCATAACCTGAATAGTAGGAATTGTAATATTATTTTTAATTATAGGAACAGCCTTCTTAGGATATGTTCTCCCATGAGGGCAAATATCATTATGAGGTGCAACAGTTATTACTAATTTATTATCAGCCGTACCTTACCTAGGAGGAGACTTAGTTAAGTGATTATGGGGAGGATTCTCTGTAGATAATGCAACATTAACACGATTTTTTGCACTACACTTCCTACTACCATTTATTATTGCAGCATTTACAATTATCCATTTATTATTTTTACATCAAACAGGATCAAATAACCCTTTAGGAACTAATTCTAACTTAGATAAAATCCCATTTCACCCTTATTATTCAATTAAGGACTTAATAGGGGTAAGAGTCACCTTAATATTATTTATTGTATTAAATTTACTTGAACCCCGATTACTAGGGGATCCTGAAAATTTTATCCCAGCCAACCCACTAGTTACACCAGTGCATATTCAACCTGAATGATATTTTTTATTTGCATATGCAATTTTACGCTCAATCCCTAATAAATTAGGAGGAGTTATTGCAATAGTTATAGCAATTGCAATTATTGCAATCTTACCCCTCACAAATAAAAGAAAATATCAGGGAAATGCATTTTATCCAATAAGTCAATTTATATTCTGATCTTTAGCTACTACTATAATTTTATTAACATGAATTGGTGCACGCCCTGCAGAGGAGCCTTATATTTTTACTGGCCAAGCCTTAACAGTTATTTATTTTTCTTACTTTATTATTAATCCAGGGCTACTCATTTTATGAGATAAACTAACTGATATAGTAGTGTTTTTAGTTCCTTATTTAATTACAGTGATTTTTATTTTAGTTTCTGTTGCTTTTGTTACTCTTCTTGAGCGGAAGGTTTTAGGCTATATTCAACTTCGAAAAGGTCCTAATAAAGTAGGCTTAATAGGTCTTTTACAGCCTTTTTCTGATGGTATTAAGTTGTTTTTCAAGGAGCAAACTTATCCTTACTTATCTAATTTTTTGGTTTATTACTTTTCTCCTGTTTTTATATTATGTTTATCTATAACTTTATGAACTTTATTTCCCTATTTAGTAAATGTATATAATTTTAATTTTGGGGTTTTATTCTTTTTATGTTGTACGGGCATGGGAGTTTATGGTGTTCTTTTATCAGGGTGAAGTTCTAATTCTAATTATGCTCTTTTGGGCGGTCTTCGTTCTGTTGCTCAAACAATCTCTTATGAAGTAAGAATGGCATTAATTATAATTTGTTTTTTAATTTTTGTTTTTAGTTTTGATTTTATGGATTTTATAATTTATCAAAAGGGTATTTGATTTATTTTTTTTTCTTTTCCTTTATTTTTTTGTTGATTTTCTTCTTGTTTAGCGGAAACAAATCGATCTCCTTTTGATTTTGCTGAGGGGGAATCTGAGCTTGTTTCTGGTTTTAATGTTGAATATAGAAGAGGTGGGTTTGCATTTATTTTTTTGTCAGAATATATAAATATTATTTTTATAAGATTGCTTACTTGTATTATTTTTTTAGGTTGTGACGTTTATTCTTTATTTTTTTATATTAAATTAACTTTTGTTATTTTTATATTTATTTGGGTTCGTGGTAGACTTCCCCGTTATCGTTATGATAAATTAATATATTTAACTTGAAGGGTATTCCTTCCTCTTTCTTTGAATTACTTATTGTTTTTTTCAGGGTTTTTAATAATAATTCTATTTTATGTAGGAATGCCAAATGTTAGAAAATTGCTATTTTTTAGAACCCTTATCACTGGAACTATTCTTGTTTTAAGATCAGAAACATGATTAGGCATATGAATAGGGTTAGAAATAAACATATTAAGTTTCATCCCTATTATATTTAAGAGAAAAAAAACAAGATCAGCTGAAAGCTGTATAATTTATTTTCTAGTCCAAAGAATTGGATCTATTTTAATGCTAATATTAGTATTAACTAATTCATCTCTCATAATGCTCCCTTATGCGGCAGATGAGTTAGTTAATATTATATTAGTATTCAGAATGGCCATTAAGCTAGGAATACCTCCCTTTCATTTCTGATTTCCAGAAATTATCAAAAAAATAGAATGACCAGAAGGCTTGATTCTTATAACCTGGCAAAAAATTGCACCTATAACTATTTTATCCTATTTATTCCCAGAAACTATTATTGCTCCTATTTTAATCATATCTGCAACCATTATTGGAGCAATTGGAGGATTAAATCAAACTTCTATTCACAAGATTATGGCATTTTCATCAATTAATCATATAGGATGAATAATTGCATGTATGAAACTTAATAATTCATTATGAATTATATATCTTATAATTTATTCAATTATTCTAGTAATAATAGTTTTCATTTTTAACAAATATTCAGTATCCTATATTAATCAATTGACATTAAGATCTAAT---TTTGCAGAAAAAATATTAATTATTATTTTATTTTTAAGATTAGGAGGATTACCCCCATTTCTAGGTTTTCTCCCCAAATGAATAGTAATTCAAACAATAGTTATTTCTAATACATTTCCTACACTAATTATTATAATTTTATCTTCATTAATTACATTATTTTATTATCTCCGATTAATTAGATCAAATTTATTGATTAATTCTCCTACATGAAAATGAAATATTACTTCAAGATCTATTTTACAACCTAAATGAAGAATTTTTATAATTATATTAAATCTTGCTCTACCTATAATTCTGACTTTTAATTTTATTATTATAATTATAATTTCAACAGCCTTAGCAACAATAATTTCATTAATCTTAATGATTGCCTGCACAGTAATTGCAAAAAAATCAATCCTGGACCGAGAAAAGATGTCACCATTTGAATGTGGTTTTGATCCTAAAAGATCATCACGAATACCTTTTTCAATTCAATTTTTCTTAATTGCAGTTCTATTTTTAATCTTTGATATCGAAATCGTAATTATTTTACCAATAATTATTACACTAAAATCAAGAAGATTAATTATATGAATAACTACAATTACTGCATTTATCTTTATTCTTATTGCTGGATTATACCATGAATGAAATAATAGAGTACTAGAGTGAGCAAAAATGATAAGAATGTTATTTTTTGTTTTTTTTATGATCCCTTTGTTATTTTGTTCTTATTGATGACTGTTTTGTTTATGTTTAATTTTTGGTTTTTTTTATTTTTTCAATGTTTTTTGGTTTAATACTTATTACAGAATAATTAGTTATTCTTTTGGGGGTGATATTTTGTCTATAAGTTTAATTTTTTTGAGATTTTGAATTGTATTTTTAATGTTGGTTGCTAGATTTATAGTTTATCGAGATGGTAATTATCATGTAGAGTTTATTTTGGTAAATTTGTTTCTTTTATTATTTTTGATTTTATCTTTTAGAACTATGAATATTTTAATTTTTTATTTATTTTTTGAATCTTCTTTAATTCCTACTTTATTTTTAATTTTTGGCTGGGGTTATCAACCTGAACGTTTAAGAGCAGGTTTTTATTTACTTTTCTATACTTTATTTGCTTCTCTTCCTTTATTGTTATGTATTTTTATAATTAGAATGAATTCTATAACTTTATTTTATTTTTTAATTGAGCTTGACTGTAATTTTTATATTTATATATCTTTAATTGGTGCATTTTTAATTAAGATGCCTATAATTTTTGTTCATTTTTGACTTCCTAAGGCTCATGTAGAGGCTCCTATTTCTGGTTCTATAATTTTAGCTGGTGTTTTGTTAAAGTTAGGTGGTTATGGGTTAATACGGGTTTTTTATTTTATTTATTCTTATTCTTCTATATATAATTATATTTGAATTGGTTTAAGATTATATGGTGCTGTTTTAGTAGGTGTCTTATGTTTATTTCAAGTTGATATTAAGTCTATAATTGCTTATTCTTCAGTTGCTCATATAGGTTTAGTTGTTTGTGGTATTATGTCTTTAAATTATTGAGGTCTTTGTGGTTCATTAATTTTAATGATTGGTCATGGTTTATGTTCATCGGGTCTTTTTTGTTTAGCAAATATTATTTATGAAAAGTTAAATAGACGAAGTTTTTTGATTAATAAGGGCTTATTATGTTTTATGCCTTCTTTATCTTTATTTTGATTTATTTTGAGAGCTAATAACATGGCTTCTCCTATCTCTTTGAATTTATTAGGTGAAATTATACTAATTAATAGAGTTATAGGTTGGAGAAGTTTGGGGTTTTTATTTTTAGGTCTTTCTTCTTTTTTAAGATGTTGTTATAGAATTTATTTATTTTCTTATATTCAGCATGGTTCTTTTTATAGAGGTATTGTAAAGTTTAATTCTGTTACTGTTCGTGAATATTCTTTAATTTTATTTCATTTAGTTCCTTTAAATGTTATTGTTATAAAGTCAGATATCTTTGTTCTTTGATTAATGTTTAAT---TTCTTTTTTTTTATTATTTGGTTTATGTTTCTTTCTGGTTTATTAACTTTTAGTTCTATGCGTAAGCATTTGCTATTGACTTTGTTGAGTTTAGAGTTTTTATCTATATGTTTATATATTGCTATGTTTTCTTTTTTATTTTCTTATGGGTTTTCTTATTATTTTTTATTAGTTTATTTGGTTTTTGTTGTTTGTGAAGGTGCTTTAGGTTTAGGTATTTTAATTTCTATAATTCGTAGACATGGGAATGATCATATTTCTGGTTTATCAATCTTAGGATGAATTGTAGGAATAGTTTCTTTATATATTGTTGGGGGATTTTTATTATTATTGTCAGGTATATTTTTTATTCTTGTGGGCATTATCTTTTTAATTAATGATTATATAATTTTTTTGGATTGGGAATTTTTAAGTTTAAACAGAACTTGCTTAACTATAACTTTATTTTTTGATTGAATATCATTAATTTTTGTTGGTTGTGTTTTTTTAATTTCTTCAATAGTTATTTATTATAGTGATTCTTATATATCTGCAGATAATTGCAGGGTTCGTTTTTATTTTCTTGTTTTTATGTTTGTCATATCTATAATAATAATGATCATTAGCCCTAATTTAATTAGAATTTTAATTGGTTGGGATGGATTAGGTTTAGTTTCTTATTGTTTGGTTATTTACTTTCAGAATTATAAATCATATTCTGCTGGTATATTAACTATTCTAACTAATCGTATTGGTGATGTTGCTATTTTATTAGCTATTGCTTGAATAATTAATTTTGGTAGTTGACATTATATTTTTTATATTTATTCATGGGATTCATGGTGTTATTATCTTGTTCTTTTAATTGTTTTGGCTGGTTTTACTAAAAGAGCTCAAATTCCTTTTTCTTCATGACTTCCTGCAGCAATGGCTGCTCCTACTCCAGTTTCTTCTTTAGTTCATTCTTCAACTCTGGTTACTGCTGGGGTTTACTTATTAATTCGTTTTTCTCATATATTTAATAATCTAGATTGTTCATTTTTATTGATGTTTAGAATATTAACAATATTTATATCAGGATTGGGTGCTAATTTTGAATATGATATAAAAAAGATTATTGCTTTATCTACTTTAAGTCAGCTTGGATTAATAATATCTATTTTGTTTATAGGATTTCCTTTATTGGCCTTTTTTCATCTTTTAAGACATGCTTTTTTTAAGGCTTTACTTTTTTTATGTGCTGGTTTAATTATTCATGGTATAAGTGATTCTCAGGATATTCGTCATATAGGTTGTGTTGTTGATCAACTTCCTTTTACTTGTACTTGTTTTATAATTTCTAATTTTTCTTTATGTGGTCTTCCTTTTATGTCTGGATTTTATTCTAAGGATATTATTCTTGAAATAGTAATATCTTCTTCTTATAATTTTTTTGTTTTTTTAATCTTTTTTATTTCAGTAGGTTTAACTGTTTCTTATAGTGTTCGTTTAGTTTATTATTGTTTATCTTTTAATATGAATCTTTATGTTTGTCAGAATTATAGAGAGGATGGTTTAATAATGAAATCTATAATTTTATTAACTATTCTTTCTATTTGTGGTGGTAGAATTTTAAGTTGATTTATATTTTCTACTCCTATTTTAATTGTTTTACCTTTAAGTTTAAAAATAATACCTTTAGTTTTTATTTTGTTGGGTGGTTGACTTGGGTATGAACTTTCTTTTTCTAATTATTTTAGAAGGGTTTATTCTTTACGTTATTATTTTATTTCTTTTTTTTCTGGATCTATATGATTTATACCTTTTTTTAGTACTTTTTTAGTAAGAGATCCTTTTTTATCTCTTTCTAAGAATTATTATGAAGTAATAGACTCTGGTTGAGGGGAATATTTTGTTTCAAGGGCATCTTATATCTTAAGTTCTTCTTTTAGAAAGCTTTATAATTTTTATCATTTTAATAATTTGAAGTTATTTATTATGGTATTTTTTATTTTATTTATCTTTATTTTAATTATCATATTTTTCATAATAATAATATCATTATTAATAAGAATCTTATTCCCAATAATAAAACACCCCCTTAGAATAGGATTAATTTTAATTATACAAACAATTATTATTGCAATAATCAGAGGAATAATAATCAACATATTTTGATTTTCATACATTTTAATCATAACAATCCTGAGAGGAATGCTTGTTTTATTCATTTACATAGCAAGAATTGCCTCAAATGAAAAATTTAATTCATCCATGAAAACATCAATGCATGTGATTCTAATATTTTCTTTATCCATTATCCTCTCCTTTTTCGTGGACCAGATAGAAATAATAAAAAATTGGCCCCCAAAAAAGGAGAGTATTATGGATGCGGAATATCTTCTAACACTAAATAAGATATTTAATATACATAATATATATATCATTATTTTAATAATTGCCTATTTATTCCTGACAATAATTATTATTTCATACATTGTAAATGTCCATGAAGGACCTCTCCGGATAAAGAACGGGGTTGTAGTTAAAAATAACATTTAATTTGCAATTAAAAAGTGCTTCTTAGTTAAGCCTACCTCAAAAGTAGTGAAGTAAAAT--TTACATTTAGTTTCGACCTAAAATTAGGG-ATATACCCCTTACTTAATTAGTAGAAGCCAAAAT--AGAGGCTTTTCATTGTTAATGAAAAAAATGATTGTT-TAATCCTACTAAAAAAGAGTTAGTTTAAAATA--AAACATAGCTTTGTCAAAGCTAAAATATTAATATATGATACCCTTTAGGCTTTATAGTCAATAAATAAAATGATATCAGACTGCAATTCTGAAGTAGTAT---TTTTACTAAAGCTTTATATTTTGGTGTATGGTGCACAGAGAATTTTGATTTCTCAGGATTTAGTTTAAATCTAAAAAATATAAATTTATATAGTTTATTGTACAAAACACTTCATTTTCAATGAAGAAAGGAGAATTATATTCTCTATAAATAACTCTTTTAGTATAAAAAGTATATTTAACTTCCAATTAAAAGGTTTATTTAATAAAAAGAGTAACTTGAATAGTTTAA--TTAGAATAGTAATTTGTGGAGTTACTGGTGC--AGTATTA--TGCTTTAAGTCAATAAGGTGCCTGATAAAAGGACTATCTTGATAGGATAGATAATGTAGTAA-ATACCCTTATTAACTATTTTGGCAGATTAGTGCAGTAAATTTAGAATTTATTAATGTAGATTTTTCTACAAATAGTACTTAATGTGGCAGATTAGTGCAATGAATTTAAGCTTCATATATAAAGATTCATCTTTCATTAAGACATTAAGTGACTGAAAGAAAGTAATGGTCTCTTAAACCAAAACATGGTAAGTAACGCATACCCTTAATGAAAAAAGATAAGCTAAGTAAAGCTATTAGGTTCATACCCTGATTATAGAGGTTATAATCCTCTTCTTTTTAACTTGAATAGCTTAAGTTTAAAAGTTCAGTATTGAAGATACTGCGATAAGTATA--TTACTTTTCAAGTACAGTAAATAGTTTATTT--AAAATATTAATTTTGGGGATTAATGATGTGTAATTTTACTCTTTGCTGA-AGAGAATGAAGTA-TCTAAAAGAAGCTGCTAACTATCTTTTAAAGCGGTTAAATTCCGTTTTTCTCTT-AGTTAATTAGCTTAAGAAAAGCATGTATTTTGAAAATACAAAAGAAAGGTTCAATTCCTTTATTAACTTGTTTTAATAGTTTAAATA-AAAATAATGATCTTGTAAATCATAGATAGAAA-TATTCTTTAAAACTAAAGCTTTAAGTTAAGAAAACTATTAACCTTCAAAGTTAAAATTATAAA-TTATA-TATAAGCTTTAGATGAAGTGGCTGAATAGT-AGGCAATAAATTGTAAATTTATTCATGGTGATTT-AAACCCTTCATCACAAATTAAAGCTTAAGTAGCATTGTTATTTACATTAACATGGTAGTTGTGCAATTCAACTTAATTTGA
PT TTGGATGAGAAAGGTTTGATCTTTGCTTGAAAAATTTACACAAGGGTCGTTAAACATGTTAATTTTTGTGTGATCCAAATATCTCT-TAATGAGATTTTTAATTTATTCGCAGTTTTTTATTTTATTTTTTTAGGTAACTAAGAATTAGTCAATTTTTA-TAGTTCTGACAAAGTTTGTGCCAGCAGTCGCGGTTATACAATAAGAGCAAGTAAATTTTATTGGGGCTTACATTTAGGGTGAAAATTTTTA-AGTTTACATATTTT--TTTATCGGGTGAAATCGTTTAAAATATTTAAGTCTTATATT--TTTGATGTTGAATGTGAAATTTCATAGTGGGACTAGGATTAGATACCCTATTATTATGAAATGTTAAG-AGTTCTCTTGGTATTATTAGTTATGATCTTTAAATTAAAAGGATTTGGCGGTAATTTAGTCTTTTCAGAGGAACCTGCCCTATAATTGATGATCCACGATAAATTTCACCTTATTTTAGCTTGTATACCTCTGTCATTGAATGTCTTAATAGGGTTAA-TTTTCTTTAATTTTTAATGGAACAAATGTCAAGTCAAGGTGCAGCAGTATTAAGGAAGAGGTGGGTTACAATAAAAATATTTATGGATATGGGATTGTAATAT-TTTCTTGAAATTGGATTTGAAAGTAATTTTTATTAATATATAATTTTGATTTAGGCTCTAAATTATGTACACATCGCCCGTCGCTCTCGTTATTT-AAAATGAGATAAGTCGTAACAAAGTAGGCCTACCGGAAGGTGGGCCTGGTAAGAAT-TAATAATTAATTTACTTTATTTATTATATTTTTTATTTTTATAGAAATAACTTTATTTTTAGTAAATTTTTTTGAAATAATTATTTTAGTGGTAGAAAATTGTACCGTATGGGTTTATTTATAATTAAGTATAAGTAGTTTTATTTTAATGTACCTTTTGTATCAGGGTTGATTAATTATTTCTAATTATTTAGTTTTCCCGAAATTAGGGGAGATATTATTATATGTTAGTTAATGTGTTATAATTATTAATAATATAATAATAGTAATGAAAAGTTATTCGTCTCTAAATATCTGGTTTTCTGGGAATTGAATTTAATTCAGAGTTATTAAT-TTATTTTTTAATTTTAATTAAGGAATAATTTAT-ATCTTAAGATTTTTGGGGATAAGCTCAGGATTTAATT-TATAATC-TAATTAATATTTTAGTTTATGTAGGCTTGGAATCAGTCATCATTAAT-TTCGTTATAGATTATACTTTATTTTTATTTATTTTAT-TAGATTTAATTTTTTACTGGAATTAAACATTAAATTTAGGAATGTTTGTAATAATGATTGAATTAGTATATTTGTGAATTAAATTATAGTAATTCGGCAAATTTTGTGTTCGCCTGTTTAACAAAAACATGTCCTTTTGAAT--TTTATTTAAGGTTTAACCTGCCCAATGAGT--GTTTTAATGGCCGCGGTATATTAACCGTGCTAAGGTAGCATAATCATTTGTCTTTTAATTGAGGGCTTGTATGAAGGGTTGGACGAGGCACATGCTTTCTTTATT-TTAATTTTAAAATTTATTTTTTTAGTTAAAAAACTAAAATTTATCTGTGGGACGAGAAGACCCTATAGATCTTTATAATTTAAAGTAATTATTCTTTTTGGTTTATTAAAAATTATAATTATTTTA---ATTTATTTGATTGGGGTGATTGCAGAATAAAAATAACTTCTGTTTTATATTTTCATGAATTAGTGTTCTAATGATCCATTTGTATTGATTATAAGATTAAGTTACCTTAGGGATAACAGCGTAATTTTTTCGGAGAGTTCATATCGATGAAGGAGTTTGCGACCTCGATGTTGGATTAAAATAAGTATTAGGTGTAGCAATTTAATTACTAGGTCTGTTCGACCTTTAATATTTTACATGATCTGAGTTCAGACCGGCGTAAGCCAGGTCAGTTTCTATCTTCAGTTTAATTAATTATGTTTTAGTACGAAAGGACCAAATATAAGGAATATTTTTTATTTA-TTTGATTAATAATATGATAACTAACCTATTTTCAACATTTGACCCCTGCTCATCTGTATCCATATCACTTAATTGAATAAGAACATTTCTAGGATTTATTATAATCCCAGGAATATTTTGAGCAATACCATCACGATATAATTATATCATCTATACTGTTTACAGAAAATTATATATAGAATTTAAAACCTTATTAGGCCCT------AAAAGAAAAGGAATTAAATTAATTTTCATTGGAACATTTATATTTATTCTATTTAATAATATATTAGGACTTTTACCTTATGTATTTACAAGAAGCAGACATTTAATTTTTACCCTTACCTTAGCACTACCAATATGATTATCATTAATATTATTTGGGTGATTAAACAACACTCAACATATATTTGCCCATTTAATTCCAGAAGGAAGACCTGCGGTTTTAATACCATTTATGGCATGCATTGAAACAATCAGAAACATTATTCGACCAGGATCATTAGCAGTACGATTAACAGCAAATATAATTGCAGGACACTTATTAATGTGTTTACTAGGAAATAATATAACA---GAAGCAACAACAATAATTCCATTAATTATAAGAATCCAAATTATTCTTATATTATTCGAAACAGCCGTTTCATTAATTCAAGCTTACGTATTTTCTATTTTAAGCACGTTGTATACTTCTGAAGTAATTTATGAAAATACACAGAAACCACCCATTCCATTTAGTAGATTAATACCACAAATAGCACCTTTATGATGATCAATTTTATTCTTAACCTTCCTAACATCATTCTTAATAGTATGCATTATTATACATTTCCAAAATACACTAGAACCCGTTAAAAGAGATAACAAAATAATTAAAGTAAATTCAATAAATTGAAAATGAATGAACAAATGATTTTATTCTACAAACCACAAAGATATTGGAACTTTATATTTTTTGTTTGGAGCCTGAGCAGGAATAGTAGGAACATCTCTCAGATGATTAATTCGTATTGAGCTAGGTCAACCAGGATCTTTTATTGGTGATGATCAAACTTATAATGTTGTTGTAACTGCACATGCATTCGTAATAATTTTCTTCATGGTTATACCAATTATAATTGGTGGATTCGGTAACTGATTAGTACCCCTTATAATTGGAGCACCAGATATAGCATTCCCCCGAATAAATAACATAAGATTTTGATTATTACCCCCATCACTAACACTATTACTAGTAAGTAGAATCGTGGAAAGAGGTGCAGGGACAGGATGAACAGTTTACCCACCATTATCTAGAAATATCGCCCACAGAGGTGCATCTGTAGATTTAGCAATTTTTAGATTACATTTAGCAGGAGTTAGATCAATTCTAGGAGCTGTAAATTTTATTTCAACAATTATTAATATACGACCTAAGGGAATAACTATAGAACGAATTCCTTTATTTGTATGATCAGTAGGAATTACTGCATTATTATTATTATTAAGATTACCTGTACTAGCAGGAGCAATTACAATATTACTGACCGATCGTAATTTTAATACCACATTTTTTGACCCTGCCGGAGGGGGAGACCCAATCTTATACCAACATTTATTTTGATTTTTTGGGCACCCAGAAGTTTATATTTTAATTTTACCAGGATTTGGACTAATTTCTCACATTATCGCTATAGAAACAGGAAAAGTAGAACCCTTTGGGTCATTAGGTATAATTTATGCAATATTAGCTATTGGATTATTGGGGTTTATTGTATGAGCACATCATATATTTACAGTAGGAATAGATGTTGATACCCGAGCATATTTTACTTCAGCAACTATAATTATTGCTGTACCTACAGGAATTAAGATCTTCAGATGATTAGCAACCCTGCACGGAAGATTAATTAATTGATCCCCAAGAATTATTTGAGCCATGGGATTTGTTTTCTTATTCACAATCGGAGGATTAACTGGTGTTATTTTAGCCAATTCATCAATTGATATCACATTACATGACACTTATTATGTTGTCGCCCACTTCCACTATGTCCTTTCAATAGGTGCAGTATTTGCAATCATGGGGGGTGTAATTCAATGATTCCCCTTAATTACAGGAATAACCCTTAATCCAAGATGATTAAAAACACAATTCTTTATTATATTTGTAGGAGTAAATTTAACATTCTTTCCTCAACATTTCCTAGGATTGGCAGGAATACCCCGACGATATTCAGATTATCCTGATAGTTACACTTGTTGAAATACAATCTCAACGATTGGTAGATCTATTTCAATTATTGGAATTATATTATTTATTTTTACCTTATGAGAGGCATTTGTATCAAAACGACAAATCTTATTTTCTGAAAGCATGCCCTCTAATATTGAATGATTACAAAAATATCCACCAGCCGAACATTCATACTCAGAATTACCTATTTTAACAGCATCT---ATCGCAACATGATCTAATCTAGGACTCCAAGATGCAAACTCACCTATTATAGAGCAATTAATTATATTCCATGACCATGCAATAATAATTCTTGTTATAATTACAATTTTAGTAGCCCATATAATAATTACATTAATATTTAATAAAATTATTAATCGAAACCTTTTAGAAGGACAAACAATTGAATTAATCTGAACAATCGTCCCAGCAATTACATTAATTTTTATTGCCCTACCCTCATTGCGAATTTTATATTTAATGGACGAAGTTAATAACCCATTAGTTACAATTAAAGCTATTGGACACCAATGATATTGAAGTTATGAATACTCAGATTTCAAAAATATTGAATTTGATTCTTATATAAAACCAACAAATGAATTAGAACTAGAAGACTTTCGCCTCTTAGATGTAGATAACCGAGTGATTCTACCTATAAAAACACCCGTACGAATCCTAGTAACATCAAGAGATGTAATTCACTCTTGAACCATTCCAAGAATTGGAGTTAAAATTGATGGAACTCCTGGACGACTTAATCAAGGTAGATTTACTTTATTACGACCTGGAATTTTATTCGGACAATGTTCTGAAATTTGTGGAGCAAACCATAGATTTATACCTATTGCTATTGAAAGAGTGTCTACCGAATGTTTCCTAAACTGAATAAAGAATTAT---ATGAAAATACACAGAAACCACCCATTCCATTTAGTAGATTATAGACCTTGACCACTAACAGGATCAATCGGGGCAATAACATTAACCTCAGGAATAATTATATGATTCCATAAAAATAATATATTATTATTCTTCCTAGGAATCCTTATTTTAAGACTTACAATAATTCAATGGTGGCGGGATATTTGTCGAGAAGCAACATATCAAGGTAAACACACATCGCCCGTAGTAAGAGGGTTAAAATGAGGAATAATCCTATTTATTATTTCAGAAGTATTTTTCTTTGTATCATTCTTTTGAGCATTCTTCCATAGAAGATTATCCCCTACTGTAGAAATTGGTATAACATGACCTCCTAAAGGAATTATAACATTTGACCCAATAAACATTCCATTATTAAATACAATAATCCTCTTATGTTCAGGAATCACTGTGACATGGGCACACCATAGATTAATAGAAAGAAAGCACTCACAAACAACACAAGCACTATTCTTAACCGTAATCTTAGGATTATATTTTACAATATTACAAGCATATGAATATTATGAATCAAGATTTGCTATTAGTGATTCAATTTATGGATCATGTTTCTTTATAGCTACAGGATTCCACGGAATTCACGTCATTATTGGAACAACATTCCTTGCAATCTGTTTAATACGACATATTATGTGTCATTTTTCCTCAAAACACCATTTCGGATTTGAGGCAGCCGCATGATACTGACACTTTGTAGATGTTGTATGATTATTCTTATATATTTCAATCTACTGATGAGGTAGTATGAACAAACCTATCCGAAAAACTCACCCCCTATTTAAAATTATTAATGGATCATTAATTGATTTACCTGCACCCTCTAATATTTCCTTGTGATGAAACTTCGGATCATTATTAAGAATATGTTTAATAATTCAAATCATTACAGGAATCTTCTTGGCAATACATTATACATGCGATATTGAAATAGCATTTAAAAGAGTCGTCCACATCTGCCGAGACGTAAATAATGGATGATTATTACGAAATATTCATGCAAATGGGGCCTCATTATTCTTTATATGTTTATATTTACACATTGGGCGAGGTGTTTATTATGGGTCCTATAAATTATTCATAACATGAATAGTAGGAATCGTAATATTATTTTTAATTATAGGAACAGCATTCCTAGGATATGTTTTACCATGAGGACAAATATCACTATGAGGTGCTACAGTCATTACTAATTTATTATCTGCTGTTCCTTATTTAGGAAGAGATTTAGTTAAATGATTATGGGGAGGATTCTCCGTAGATAACGCAACATTAACACGATTCTTTGCCCTACATTTTTTATTACCATTCATTATTGCAGCATTTACAATAATTCATTTATTATTTCTACACCAAACAGGATCAAACAACCCATTAGGTACTAATTCAAATTTAGACAAAATCCCATTCCACCCTTACTATTCAATTAAGGACCTAATAGGAGTTAGAGTGACATTGTTATTATTTATTATATTAAATCTATTAGAACCACGATTATTAGGAGATCCTGAAAATTTTATTCCAGCAAACCCCCTAGTAACACCGGTACATATTCAACCTGAGTGATACTTCCTGTTTGCATATGCAATTTTACGATCAATCCCTAATAAGTTAGGAGGAGTAATTGCAATAGTCATAGCAATTGCTATCATCGCAATTTTACCTATTACAAATAAAAGAAAATATCAGGGAAATGCATTCTACCCTATAAGCCAATTTATATTCTGATCTTTAACTACTACAATAATTCTATTAACATGAATTGGGGCACGACCTGCTGAAGAACCATATATTTTTACAGGACAAACATTAACAGTAATTTATTTCTCCTACTTCATTATTAACCCTGGACTCTTAATTTTATGAGATAAATTGACAGACATAGTAGTGTTTTTAGTTCCCTATTTAATTACAGTAATTTTTGTTTTGGTTTCTGTAGCTTTTGTTACTTTATTAGAACGTAAGGTATTAGGTTACATTCAACTTCGTAAGGGTCCAAACAAAGTTGGTTTAATGGGCTTATTACAGCCTTTTTCTGACGGTATTAAATTATTTTTTAAGGAACAGACTTATCCCTATTTATCTAATTTTTTAGTGTATTATTTTTCTCCTGTTTTTATATTATGTTTGTCAATAGTTTTATGAACCTTATTTCCTTATTTAGTAAATGTATATAATTTTAATTTTGGTGTTTTATTTTTTTTATGTTGTACTGGTATGGGTGTTTATGGGGTCCTTTTATCGGGCTGGAGATCAAATTCTAATTATGCTCTTTTAGGGGGCCTTCGATCGGTTGCCCAAACTATTTCTTATGAAGTAAGAATAGCGTTAATTATAATTTGTTTTTTAATTTTTGTTTTTAGTTTTGATTTTATGGATTTTATAATATACCAAGAGGGTATTTGATTTGTTTTTCTCTCCTTTCCTTTGTTCTTTTGTTGATTTTCTTCCTGTTTGGCAGAAACAAATCGATCTCCTTTTGATTTTGCTGAAGGGGAATCAGAACTTGTTTCAGGTTTTAATGTTGAATATAGAAGAGGCGGGTTTGCTTTTATTTTTTTATCAGAATATATAAATATCATTTTTATAAGACTTTTAACTTGTATTATTTTTTTAGGTTGTGATGTTTATTCATTGTTTTTTTATATTAAGTTAACTTTTGTTATTTTTATATTTATTTGGGTTCGGGGTAGATTGCCTCGTTATCGTTATGATAAACTAATATATTTAACTTGAAAGGTCTTCCTCCCCCTTTCTTTGAATTACTTACTGTTTTTTTCAGGGTTTCTTATAATAATATTATTTTTAATAGGAATGCCAAATATTAGAAAATTATTATTTTCAGGGACCCTTATCACTGGAACAATTCTTGTGTTAAGATCAGAAACATGATTAGGTATATGAATAGGATTAGAAATAAATATACTGAGATTTGTCCCAATTATGTTTAAAAGAAAAAAAACAAGATCCGCTGAGAGATGTATAATTTATTTCTTAACTCAAAGAATTGGGTCTATCTTAATATTAATGTTAGTGTTAACTAATTCATCGCTCATAATGCTCCCTTATGCAGTTGATGAATTAGTTAATACTATATTAGTATTTAGTATGGCCGTTAAATTAGGCATCCCTCCCTTCCATTTTTGATTTCCGGAAATTATTAAAAAAATAGAATGGGCAGAAAGCTTAATTCTTATAACATGACAAAAAATTGCGCCATTAACCATCTTATCTTACTTGTTCCCAGAAACAATTATTGCCCCAATTCTAATTATAACTTCTACTCTCGTCGGGGCAATTGGCGGACTTAATCAAACCTCCACCCATAAAATTATAGCATTTTCATCAATTAATCATATAGGATGAATAATTGCATGCATAAAGCTCAATAATACCTTATGAATAAGATATCTTATAATTTATTCAATTATCTTAACAATAATGATTTTTATTTTCAATAAATATTCTATATCATATATTAATCAATTAAATTTAAGATCTAGA---TTTTCAGAAAAAATATTAATTATTATTTTATTTTTAAGATTAGGAGGACTACCCCCATTTTTAGGATTCCTTCCTAAATGAATAGTAATTCAAACTATAGTTATTTCTAACACATTCCCAACATTAATTATTATAATTTTATCTTCATTAATTACACTATTTTATTATCTCCGATTAATTAGATCTAATTTATTAATTAATTCTCCTGCATGAAAATGAAACATTACTTCAAGATATATTTTACAACCTAAATGAAGAATTTTCATAATTATATTAAATCTTGCTCTCCCCATAATTCTAGTTCTTAATTTTATTATTATAATTATAATTTCAACACTCCTAGCACTTGTAATTTCATTAATTTTAATAATAGCATGCACATTAATTGCAAAAAAATCAATTCTAGACCGGGAAAAAATATCACCATTCGAATGCGGTTTCGATCCTAAAAGATCATCACGCATGCCCTTTTCAATTCAATTCTTTTTAATTGCAGTACTATTTTTAATCTTCGACATTGAAATTGTTATTATCTTACCAATAATTATCACATTAAAGTCAAGAAGACTTATTATATGAATAATTACAGTTACTGTATTTATTTTTATTCTTATTGCCGGACTATACCACGAATGAAATAACAGAGTACTTGAATGAGCAAAAATGGTAAGAATATTATTATTTGTTTTATTTTTGGTCCCCTTATTATTTTGTTCTTATTGATGATTATTTTGTTTATGTTTGGTTATTGGTTTTTTTTATTTTTTTAATATGTTTTGGTTTAATAGTTATTATAGAATAATTAGATATTCTTTGGGAGGGGATACATTATCTATAAGTTTAATTTTTTTGAGATTTTGAATTGTATTTTTAATATTGGTTGCTAGATTTATAGTTTATCGGGACCATAATTATCATGTTGAGTTTATTTTAGTGAATTTATTTCTTTTATTATTTTTGATTTTATCTTTTAGAACTATAAATATTCTTGTTTTTTATTTGTTTTTTGAATCTTCTTTAATTCCTACATTGTTTTTAATTTTTGGGTGGGGTTATCAACCTGAGCGTTTGAGAGCTGGGTTTTATCTTCTTTTTTATACTTTATTTGCTTCTCTTCCTTTATTATTATGTATTTTTATAATTAATAAGGGTTCTATAACTTTATTTTATTTTTTGATTGAGGTTGATTGTAATTTTTATATTTATATATCTTTGATTGGTGCATTTTTAATTAAAATGCCTATGATTTTTGTTCATTTTTGATTACCAAAGGCTCATGTTGAGGCTCCTATTTCTGGTTCTATAATTTTGGCTGGTGTTTTGTTGAAGTTAGGTGGTTATGGGCTGATGCGGGTCTTTTATTTTATTTATTCTTATTCTTTTTTTTATAGTTATATTTGGATTGGTTTGAGATTATATGGTTCTGTATTGGTAGGTGTTTTATGTTTATTTCAGGTTGATATTAAATCTATAATTGCTTATTCTTCAGTTTCTCATATAGGGCTGGTTTTATGTGGTATCATGTCTTTAAATTATTGGGGTCTTTGTGGTTCTTTAATTTTAATAATTGGTCATGGGCTTTGTTCTTCAGGTTTATTTTGTTTAGCTAATATTATTTATGAGAAATTAAATAGACGAAGTTTTTTAATTAACAAGGGTTTATTATGTTTTATGCCTTCTTTATCTTTATTTTGATTTATTCTTAGAGCCAATAATATAGCTTCTCCTATTTCTTTAAATTTATTGGGTGAAATTATGTTAATTAATAGAATTATAGGTTGAAGAAGTTTGGGGTTTTTATTTTTAGGCTTATCTTCTTTTTTGAGTTGTTGTTATAGAATTTATTTATTTTCTTATGTGCAACATGGTTCTTTTTATAGTGGTATTGTAAAGTTTAATTCTGTTACTGTTCGTGAATATTCTTTAATTTTACTTCATTTAGTTCCTTTAAATATTGTTGTTTTAAAGTCTGATATTTTTGTTCTTTGATTA---ATGAAT---TTTTTTTTGTTTGTTATTTGGTTTATATTTTTTTCTGGTTTATTTGTTTTTTGTTCTATACGTAGGCATTTATTGTTAACTTTATTAAGTTTGGAATTTTTATCTATATGTTTATATATCTCTATATTTTCTTTTTTATTTACTTATAATTTTTCTTATTATTTTTTATTAGTTTATTTGGTTTTTGTTGTTTGTGAAGGTGTTTTGGGTTTGGGTATTTTAATTTCTATAATTCGTAGACATGGTAATGATTATATTTCTGGGTTGTCAATCTTAGGATGGATTGTAGGGATAGTTTCTTTATATATTTTAGGGGGATTTTTATTATTACTATTTGGTATATTTTTTGTTTTAATTGGAATTACTTTTTTATTAAATGATTATATAATTTTTTTGGATTGGGAGTTTTTGAGTTTGAATAGAACTTGTATAACTATAACTTTATTTTTTGATTGAATGTCTTTAATCTTTGTTGGTTGTGTTTTTTTAATTTCTTCTATAGTTATTTATTATAGAGACTCTTATATATCTTCTGATAACGATAGGGTTCGTTTTTATTTTCTTGTTTTTTTATTTGTTATATCTATAATAATAATAATTATTAGTCCAAATTTAATTAGAATTTTAATTGGTTGAGATGGTCTCGGCCTTGTCTCTTATTGTCTGGTAATTTACTTCCAGAATTATAAGTCTTACTCTGCAGGCATACTGACTATCTTAACTAATCGTATTGGTGATGTTGCTATTTTGTTGGCTATTGCTTGAATAATTAATTTTGGTAGTTGACATTATATTTTTTATATTTATTCTTGGGATTCTTGGTGTTATTTTCTTGTTTTTTTAATTGTTTTGGCTGGTTTTACTAAAAGAGCTCAAATTCCCTTTTCTTCTTGATTACCTGCTGCTATGGCAGCTCCTACTCCAGTTTCTTCTCTTGTTCACTCTTCTACTCTGGTTACTGCTGGGGTTTATTTATTAATTCGTTTTTCACATATATTTAATAATTTGGATTGTTCTTTTTTATTAATGTTTAGTATATTAACTATATTTATGTCTGGTTTGGGTGCTAATTTTGAATATGATATAAAGAAAATTATTGCGTTGTCTACTTTAAGTCAACTTGGTTTAATAATATCTATTTTATTTATGGGTTTTCCTTTATTAGCTTTTTTTCACCTTTTAAGTCATGCTTTTTTTAAGGCTTTGCTTTTTTTGTGTGCAGGTTTAATTATTCATAGTATAAGTGATTCTCAGGATATTCGTCATATGGGTTGTGTAGTTAACCAACTTCCTTTTACTTGTACTTGTTTTATAATTTCTAATTTTTCTTTATGTGGCTTACCTTTTATGTCTGGGTTTTATTCTAAGGATATTATTTTGGAGATGGTGATAACTTCTTCTTATAATTTTTTTGTTTTTTTAATTTTTTTTATTTCAGTGGGTTTAACTGTTTCTTATAGTGTGCGTTTAGTTTATTATTGTTTATCTTTTAATATGAATTTATATGTTTGTCAGAATTATTGTGAGGATAGTTTAATAATGAAGTCTATGGTTTTATTAACTATTCTTTCTGTTTGTGGTGGAAGTATTTTAAGTTGATTTTTATTTTCTTTTCCTATTTTAGTTGTTTTACCCTTGGGTTTAAAAATAATGCCTTTAATTTTTATTTTGTTTGGCGGTTGACTTGGTTATGAACTTTCTTTTTCTAATTATTTTACTAGGGTTTATTCATTGCGTTATTATTTTATTTCTTTTTTTAGAGGATCTATGTGATTTATGCCTTTTTTTAGAACTTTTATAGTGAGAGGTCCTTTTTTATCTCTTTCTAAGAATTATTATGAAGTTATGGATTCGGGTTGGGGTGAATATTTTATTTCTAAGTCGTCTTATATTGTAAGCTCTTCTTTTAGTAAGTTATATAGTTTTTATCATTTTAATAATTTAAAGTTGTTTATTATAGTATTTTTTATTTTATTTATCTTTATTTTGATTATTATAATATTCATAATAATAATATCATTAATAATAAGAATATTATTCCCAATAATAAGACACCCCCTTAGAATAGGATTAATCTTAATTATACAAACAATCATTATTGCAATAATCAGAGGAATAATAATTAATATATTTTGATTTTCATATATTTTAATCATAACTATTCTTAGAGGAATGCTTGTGTTATTCATTTACATGGCAAGAGTAGCTTCAAACGAAAAATTCAATTCATCCCTGAAAACATCAATATGCATGATACTAATATTTTCTTTATCCATTATCCTCTCCTTTTTCGTGGACCAATTAGAAATAAAAAAAAACTGATCCCCGAAAAAGGAAAGTATTATGGATGCGGAATATCTTCTAACACTTGGCAAGATATTTAATATCCATAATATATATATCATTATTATGATGGTTACTTACTTATTCCTGACAATAATTGTTATTTCATACATTGTAAATGTACACGAAGGACCTCTCCGAATAAAGAACGGGGTTGTAGTTAAAAATAACATTTAATTTGCAATTAAAAAGTGCTCCC--ATAAAGCCTTCCTCAAAAGTAGTGAAGTAAAAT--TTACTCTTAGTTTCGACCTAAGATTAGGGCATAAGCCCCTTACTTTTTTAGTAGAAGCCAAAA---AGAGGCCTTTCATTGTTAATGAAAAAATTGATTATAATAATCCTACTAAAAAAAAGTTAGTTTAAAACA-AAAACATAGCTTTGTCAAAGCTAAAATACTAATTT--AGTACTTTTTAGGCTTTATAGTCAATG----AGATGATATCAGACTGCAATTCTGAAGTAGTAT---TTTTACTAAAGCTTTATATTTTGGTGTATGGTGCACAGAGAATTTTGATTTCTCAGGATTTAGTTTAAATCCAAAAAATATAAATTTATATAGTTTATT--ACAAAACACTTCATTTTCAATGAAGAGAAGGGATTT----TCCCTATAAATAACTCTTTTAGTATAAAAAGTATATTTAACTTCCAATTAAAAGGTTTATTTAATAAAAAGAGTAACTTAAATAGTTTAA--TAAGAATAGTAATTTGTGGAGTTACTGGTGC--ATTTAT---TGCTTTAAGTCAATAAGGTGCCTGATAAAAGGACTATCTTGATAGGATAGATCATGTAGTAATATACCCTTATTAACTATTTTGGCAGATTAGTGCAGTAAATTTAGAATTTATTAATGTAGATTTTTCTACAAATAGTACTTAATGTGGCAGATTAGTGCAATGAATTTAAGCTTCATATATAAAGATTCCTCTTTCATTAAGACATTAAGTGACTGAAAGAAAGTAATGGTCTCTTAAACCAAAACATGGTAAGTAACGCATACCCTTAATGAAAAAAGATAAGCTAAATAAAGCTATTAGGTTCATACCCTAATTATAGAGGTTATACCCCTCTTCTTTTTAACTTGAATAGCTTAAAATT-AAAGCTTAGTATTGAAGATACTACTATAAGTATATATTACTTTTCAAGTGCAGTAAGTAGTTTATTT--AAAATATTAATTTTGGGGATTAATGATGTGTATTTTTACTCTTTGCTGA-AGAGAATGAAGTA-TCTAAAAGAAGCTGCTAACTATCTTTTAAAGCGGTTAAATTCCGTTTTTCTCTT-AGTTAATTAGCTTAAGAAAAGCATGTATTTTGAAAATACAAAAGAAAGGTTCAATTCCTTTATTAACTTGTTTTAATAGTTTAAATA-AAAATAATGATCTTGTAAATCATAGATAGAAAATAATCTTTAAAACTAAAGCTTTAAGTTAAGAAAACTATTAACCTTCAAAGTTAAAATTATAAA-TTATA-TATAAGCTTTAGATGAAGTGGCTGAAATAT-AGGCGGTAAATTGTAAATTTATTTATGGTATC---T-ACCCTTCATCACAAATTAAGGCTTAAGTAGCATTGTTATTTACATTAACATGGTAGTTGTGCAATTCAACTTAATTTGA
